# Supplementary material for: Genetic diversity and its conservation implications of Vitex rotundifolia (Lamiaceae) populations in East Asia
Source: PeerJ. 2019 Jan 11;7:e6194. doi: 10.7717/peerj.6194 (PMC6330945; doi:10.7717/peerj.6194)
Supplement: Supplemental Information 1 [file peerj-07-6194-s001.fasta]

>1_WC010 
GCGGGTAATCCCGCCTGACCTGGGGTCGCGGTCGAAGGCGCAATGCGCCGTTGGGTCATCGTTGACTCCGCCGCGGACGACGCCGCGCCGCACGACAGCACGCGAGTTGAGATCAACCACCACTGGTCGTGACGTGCGTCGCCGAGGGATCGCATTTGGGCCAGCCGCGCCGAGGGGCACGGGAGGCCAGTCTCCGCCCCCCCATCGCGAGCGCGACGCGCAGGAGGGGGGGCGACGCGATGCGTGACGCCCAGGCAGACGTG-CCTCGGCCTGACGGCTTCGGGCGCAACTTGCGTTCAAAGACTCGATGGTTCACGGGATTCTGCAATTCAC
>1_WC012 
GCGGGTAATCCCGCCTGACCTGGGGTCGCGGTCGAAGGCGCAATGCGCCGTTGGGTCATCGTTGACTCCGCCGCGGACGACGCCGCGCCGCACGACAGCACGCGAGTTGAGATCAACCACCACTGGTCGTGACGTGCGTCGCCGAGGGATCGCATTTGGGCCAGCCGCGCCGAGGGGCACGGGAGGCCAGTCTCCGCCCCCCCATCGCGAGCGCGACGCGCAGGAGGGGGGGCGACGCGATGCGTGACGCCCAGGCAGACGTG-CCTCGGCCTGACGGCTTCGGGCGCAACTTGCGTTCAAAGACTCGATGGTTCACGGGATTCTGCAATTCAC
>1_WC014 
GCGGGTAATCCCGCCTGACCTGGGGTCGCGGTCGAAGGCGCAATGCGCCGTTGGGTCATCGTTGACTCCGCCGCGGACGACGCCGCGCCGCACGACAGCACGCGAGTTGAGATCAACCACCACTGGTCGTGACGTGCGTCGCCGAGGGATCGCATTTGGGCCAGCCGCGCCGAGGGGCACGGGAGGCCAGTCTCCGCCCCCCCATCGCGAGCGCGACGCGCAGGAGGGGGGGCGACGCGATGCGTGACGCCCAGGCAGACGTG-CCTCGGCCTGACGGCTTCGGGCGCAACTTGCGTTCAAAGACTCGATGGTTCACGGGATTCTGCAATTCAC
>1_WC016 
GCGGGTAATCCCGCCTGACCTGGGGTCGCGGTCGAAGGCGCAATGCGCCGTTGGGTCATCGTTGACTCCGCCGCGGACGACGCCGCGCCGCACGACAGCACGCGAGTTGAGATCAACCACCACTGGTCGTGACGTGCGTCGCCGAGGGATCGCATTTGGGCCAGCCGCGCCGAGGGGCACGGGAGGCCAGTCTCCGCCCCCCCATCGCGAGCGCGACGCGCAGGAGGGGGGGCGACGCGATGCGTGACGCCCAGGCAGACGTGCCCTCGGCCTGACGGCTTCGGGCGCAACTTGCGTTCAAAGACTCGATGGTTCACGGGATTCTGCAATTCAC
>1_WC018 
GCGGGTAATCCCGCCTGACCTGGGGTCGCGGTCGAAGGCGCAATGCGCCGTTGGGTCATCGTTGACTCCGCCGCGGACGACGCCGCGCCGCACGACAGCACGCGAGTTGAGATCAACCACCACTGGTCGTGACGTGCGTCGCCGAGGGATCGCATTTGGGCCAGCCGCGCCGAGGGGCACGGGAGGCCAGTCTCCGCCCCCCCATCGCGAGCGCGACGCGCAGGAGGGGGGGCGACGCGATGCGTGACGCCCAGGCAGACGTG-CCTCGGCCTGACGGCTTCGGGCGCAACTTGCGTTCAAAGACTCGATGGTTCACGGGATTCTGCAATTCAC
>1_WC02 
GCGGGTAATCCCGCCTGACCTGGGGTCGCGGTCGAAGGCGCAATGCGCCGTTGGGTCATCGTTGACTCCGCCGCGGACGACGCCGCGCCGCACGACAGCACGCGAGTTGAGATCAACCACCACTGGTCGTGACGTGCGTCGCCGAGGGATCGCATTTGGGCCAGCCGCGCCGAGGGGCACGGGAGGCCAGTCTCCGCCCCCCCATCGCGAGCGCGACGCGCAGGAGGGGGGGCGACGCGATGCGTGACGCCCAGGCAGACGTG-CCTCGGCCTGACGGCTTCGGGCGCAACTTGCGTTCAAAGACTCGATGGTTCACGGGATTCTGCAATTCAC
>1_WC020 
GCGGGTAATCCCGCCTGACCTGGGGTCGCGGTCGAAGGCGCAATGCGCCGTTGGGTCATCGTTGACTCCGCCGCGGACGACGCCGCGCCGCACGACAGCACGCGAGTTGAGATCAACCACCACTGGTCGTGACGTGCGTCGCCGAGGGATCGCATTTGGGCCAGCCGCGCCGAGGGGCACGGGAGGCCAGTCTCCGCCCCCCCATCGCGAGCGCGACGCGCAGGAGGGGGGGCGACGCGATGCGTGACGCCCAGGCAGACGTGCCCTCGGCCTGACGGCTTCGGGCGCAACTTGCGTTCAAAGACTCGATGGTTCACGGGATTCTGCAATTCAC
>1_WC04 
GCGGGTAATCCCGCCTGACCTGGGGTCGCGGTCGAAGGCGCAATGCGCCGTTGGGTCATCGTTGACTCCGCCGCGGACGACGCCGCGCCGCACGACAGCACGCGAGTTGAGATCAACCACCACTGGTCGTGACGTGCGTCGCCGAGGGATCGCATTTGGGCCAGCCGCGCCGAGGGGCACGGGAGGCCAGTCTCCGCCCCCCCATCGCGAGCGCGACGCGCAGGAGGGGGGGCGACGCGATGCGTGACGCCCAGGCAGACGTGCCCTCGGCCTGACGGCTTCGGGCGCAACTTGCGTTCAAAGACTCGATGGTTCACGGGATTCTGCAATTCAC
>1_WC06 
GCGGGTAATCCCGCCTGACCTGGGGTCGCGGTCGAAGGCGCAATGCGCCGTTGGGTCATCGTTGACTCCGCCGCGGACGACGCCGCGCCGCACGACAGCACGCGAGTTGAGATCAACCACCACTGGTCGTGACGTGCGTCGCCGAGGGATCGCATTTGGGCCAGCCGCGCCGAGGGGCACGGGAGGCCAGTCTCCGCCCCCCCATCGCGAGCGCGACGCGCAGGAGGGGGGGCGACGCGATGCGTGACGCCCAGGCAGACGTG-CCTCGGCCTGACGGCTTCGGGCGCAACTTGCGTTCAAAGACTCGATGGTTCACGGGATTCTGCAATTCAC
>1_WC08 
GCGGGTAATCCCGCCTGACCTGGGGTCGCGGTCGAAGGCGCAATGCGCCGTTGGGTCATCGTTGACTCCGCCGCGGACGACGCCGCGCCGCACGACAGCACGCGAGTTGAGATCAACCACCACTGGTCGTGACGTGCGTCGCCGAGGGATCGCATTTGGGCCAGCCGCGCCGAGGGGCACGGGAGGCCAGTCTCCGCCCCCCCATCGCGAGCGCGACGCGCAGGAGGGGGGGCGACGCGATGCGTGACGCCCAGGCAGACGTG-CCTCGGCCTGACGGCTTCGGGCGCAACTTGCGTTCAAAGACTCGATGGTTCACGGGATTCTGCAATTCAC
>3_GD02 
GCGGGTAATCCCGCCTGACCTGGGGTCGCGGTCGAAGGCGCAATGCGCCGTTGGGTCATCGTTGACTCCGCCGCGGACGACGCCGCGCCGCACGACAGCACGCGAGTTGAGATCAACCACCACTGGTCGTGACGTGCGTCGCCGAGGGATCGCATTTGGGCCAGCCGCGCCGAGGGGCACGGGAGGCCAGTCTCCGCCCCCCCATCGCGAGCGCGACGCGCAGGAGGGGGGGCGACGCGATGCGTGACGCCCAGGCAGACGTGCCCTCGGCCTGACGGCTTCGGGCGCAACTTGCGTTCAAAGACTCGATGGTTCACGGGATTCTGCAATTCAC
>3_GX01 
GCGGGTAATCCCGCCTGACCTGGGGTCGCGGTCGAAGGCGCAATGCGCCGTTGGGTCATCGTTGACTCCGCCGCGGACGACGCCGCGCCGCACGACAGCACGCGAGTTGAGATCAACCACCACTGGTCGTGACGTGCGTCGCCGAGGGATCGCATTTGGGCCAGCCGCGCCGAGGGGCACGGGAGGCCAGTCTCCGCCCCCCCATCGCGAGCGCGACGCGCAGGAGGGGGGGCGACGCGATGCGTGACGCCCAGGCAGACGTGCCCTCGGCCTGACGGCTTCGGGCGCAACTTGCGTTCAAAGACTCGATGGTTCACGGGATTCTGCAATTCAC
>3_GX02 
GCGGGTAATCCCGCCTGACCTGGGGTCGCGGTCGAAGGCGCAATGCGCCGTTGGGTCATCGTTGACTCCGCCGCGGACGACGCCGCGCCGCACGACAGCACGCGAGTTGAGATCAACCACCACTGGTCGTGACGTGCGTCGCCGAGGGATCGCATTTGGGCCAGCCGCGCCGAGGGGCACGGGAGGCCAGTCTCCGCCCCCCCATCGCGAGCGCGACGCGCAGGAGGGGGGGCGACGCGATGCGTGACGCCCAGGCAGACGTGCCCTCGGCCTGACGGCTTCGGGCGCAACTTGCGTTCAAAGACTCGATGGTTCACGGGATTCTGCAATTCAC
>3_GX03 
GCGGGTAATCCCGCCTGACCTGGGGTCGCGGTCGAAGGCGCAATGCGCCGTTGGGTCATCGTTGACTCCGCCGCGGACGACGCCGCGCCGCACGACAGCACGCGAGTTGAGATCAACCACCACTGGTCGTGACGTGCGTCGCCGAGGGATCGCATTTGGGCCAGCCGCGCCGAGGGGCACGGGAGGCCAGTCTCCGCCCCCCCATCGCGAGCGCGACGCGCAGGAGGGGGGGCGACGCGATGCGTGACGCCCAGGCAGACGTGCCCTCGGCCTGACGGCTTCGGGCGCAACTTGCGTTCAAAGACTCGATGGTTCACGGGATTCTGCAATTCAC
>3_GX04 
GCGGGTAATCCCGCCTGACCTGGGGTCGCGGTCGAAGGCGCAATGCGCCGTTGGGTCATCGTTGACTCCGCCGCGGACGACGCCGCGCCGCACGACAGCACGCGAGTTGAGATCAACCACCACTGGTCGTGACGTGCGTCGCCGAGGGATCGCATTTGGGCCAGCCGCGCCGAGGGGCACGGGAGGCCAGTCTCCGCCCCCCCATCGCGAGCGCGACGCGCAGGAGGGGGGGCGACGCGATGCGTGACGCCCAGGCAGACGTGCCCTCGGCCTGACGGCTTCGGGCGCAACTTGCGTTCAAAGACTCGATGGTTCACGGGATTCTGCAATTCAC
>3_GX05 
GCGGGTAATCCCGCCTGACCTGGGGTCGCGGTCGAAGGCGCAATGCGCCGTTGGGTCATCGTTGACTCCGCCGCGGACGACGCCGCGCCGCACGACAGCACGCGAGTTGAGATCAACCACCACTGGTCGTGACGTGCGTCGCCGAGGGATCGCATTTGGGCCAGCCGCGCCGAGGGGCACGGGAGGCCAGTCTCCGCCCCCCCATCGCGAGCGCGACGCGCAGGAGGGGGGGCGACGCGATGCGTGACGCCCAGGCAGACGTGCCCTCGGCCTGACGGCTTCGGGCGCAACTTGCGTTCAAAGACTCGATGGTTCACGGGATTCTGCAATTCAC
>3_GX06 
GCGGGTAATCCCGCCTGACCTGGGGTCGCGGTCGAAGGCGCAATGCGCCGTTGGGTCATCGTTGACTCCGCCGCGGACGACGCCGCGCCGCACGACAGCACGCGAGTTGAGATCAACCACCACTGGTCGTGACGTGCGTCGCCGAGGGATCGCATTTGGGCCAGCCGCGCCGAGGGGCACGGGAGGCCAGTCTCCGCCCCCCCATCGCGAGCGCGACGCGCAGGAGGGGGGGCGACGCGATGCGTGACGCCCAGGCAGACGTG-CCTCGGCCTGACGGCTTCGGGCGCAACTTGCGTTCAAAGACTCGATGGTTCACGGGATTCTGCAATTCAC
>3_GX07 
GCGGGTAATCCCGCCTGACCTGGGGTCGCGGTCGAAGGCGCAATGCGCCGTTGGGTCATCGTTGACTCCGCCGCGGACGACGCCGCGCCGCACGACAGCACGCGAGTTGAGATCAACCACCACTGGTCGTGACGTGCGTCGCCGAGGGATCGCATTTGGGCCAGCCGCGCCGAGGGGCACGGGAGGCCAGTCTCCGCCCCCCCATCGCGAGCGCGACGCGCAGGAGGGGGGGCGACGCGATGCGTGACGCCCAGGCAGACGTG-CCTCGGCCTGACGGCTTCGGGCGCAACTTGCGTTCAAAGACTCGATGGTTCACGGGATTCTGCAATTCAC
>3_GX08 
GCGGGTAATCCCGCCTGACCTGGGGTCGCGGTCGAAGGCGCAATGCGCCGTTGGGTCATCGTTGACTCCGCCGCGGACGACGCCGCGCCGCACGACAGCACGCGAGTTGAGATCAACCACCACTGGTCGTGACGTGCGTCGCCGAGGGATCGCATTTGGGCCAGCCGCGCCGAGGGGCACGGGAGGCCAGTCTCCGCCCCCCCATCGCGAGCGCGACGCGCAGGAGGGGGGGCGACGCGATGCGTGACGCCCAGGCAGACGTG-CCTCGGCCTGACGGCTTCGGGCGCAACTTGCGTTCAAAGACTCGATGGTTCACGGGATTCTGCAATTCAC
>3_WC01 
GCGGGTAATCCCGCCTGACCTGGGGTCGCGGTCGAAGGCGCAATGCGCCGTTGGGTCATCGTTGACTCCGCCGCGGACGACGCCGCGCCGCACGACAGCACGCGAGTTGAGATCAACCACCACTGGTCGTGACGTGCGTCGCCGAGGGATCGCATTTGGGCCAGCCGCGCCGAGGGGCACGGGAGGCCAGTCTCCGCCCCCCCATCGCGAGCGCGACGCGCAGGAGGGGGGGCGACGCGATGCGTGACGCCCAGGCAGACGTGCCCTCGGCCTGACGGCTTCGGGCGCAACTTGCGTTCAAAGACTCGATGGTTCACGGGATTCTGCAATTCAC
>3_WC011 
GCGGGTAATCCCGCCTGACCTGGGGTCGCGGTCGAAGGCGCAATGCGCCGTTGGGTCATCGTTGACTCCGCCGCGGACGACGCCGCGCCGCACGACAGCACGCGAGTTGAGATCAACCACCACTGGTCGTGACGTGCGTCGCCGAGGGATCGCATTTGGGCCAGCCGCGCCGAGGGGCACGGGAGGCCAGTCTCCGCCCCCCCATCGCGAGCGCGACGCGCAGGAGGGGGGGCGACGCGATGCGTGACGCCCAGGCAGACGTG-CCTCGGCCTGACGGCTTCGGGCGCAACTTGCGTTCAAAGACTCGATGGTTCACGGGATTCTGCAATTCAC
>3_WC014 
GCGGGTAATCCCGCCTGACCTGGGGTCGCGGTCGAAGGCGCAATGCGCCGTTGGGTCATCGTTGACTCCGCCGCGGACGACGCCGCGCCGCACGACAGCACGCGAGTTGAGATCAACCACCACTGGTCGTGACGTGCGTCGCCGAGGGATCGCATTTGGGCCAGCCGCGCCGAGGGGCACGGGAGGCCAGTCTCCGCCCCCCCATCGCGAGCGCGACGCGCAGGAGGGGGGGCGACGCGATGCGTGACGCCCAGGCAGACGTGCCCTCGGCCTGACGGCTTCGGGCGCAACTTGCGTTCAAAGACTCGATGGTTCACGGGATTCTGCAATTCAC
>3_WC016 
GCGGGTAATCCCGCCTGACCTGGGGTCGCGGTCGAAGGCGCAATGCGCCGTTGGGTCATCGTTGACTCCGCCGCGGACGACGCCGCGCCGCACGACAGCACGCGAGTTGAGATCAACCACCACTGGTCGTGACGTGCGTCGCCGAGGGATCGCATTTGGGCCAGCCGCGCCGAGGGGCACGGGAGGCCAGTCTCCGCCCCCCCATCGCGAGCGCGACGCGCAGGAGGGGGGGCGACGCGATGCGTGACGCCCAGGCAGACGTG-CCTCGGCCTGACGGCTTCGGGCGCAACTTGCGTTCAAAGACTCGATGGTTCACGGGATTCTGCAATTCAC
>3_WC018 
GCGGGTAATCCCGCCTGACCTGGGGTCGCGGTCGAAGGCGCAATGCGCCGTTGGGTCATCGTTGACTCCGCCGCGGACGACGCCGCGCCGCACGACAGCACGCGAGTTGAGATCAACCACCACTGGTCGTGACGTGCGTCGCCGAGGGATCGCATTTGGGCCAGCCGCGCCGAGGGGCACGGGAGGCCAGTCTCCGCCCCCCCATCGCGAGCGCGACGCGCAGGAGGGGGGGCGACGCGATGCGTGACGCCCAGGCAGACGTG-CCTCGGCCTGACGGCTTCGGGCGCAACTTGCGTTCAAAGACTCGATGGTTCACGGGATTCTGCAATTCAC
>3_WC02 
GCGGGTAATCCCGCCTGACCTGGGGTCGCGGTCGAAGGCGCAATGCGCCGTTGGGTCATCGTTGACTCCGCCGCGGACGACGCCGCGCCGCACGACAGCACGCGAGTTGAGATCAACCACCACTGGTCGTGACGTGCGTCGCCGAGGGATCGCATTTGGGCCAGCCGCGCCGAGGGGCACGGGAGGCCAGTCTCCGCCCCCCCATCGCGAGCGCGACGCGCAGGAGGGGGGGCGACGCGATGCGTGACGCCCAGGCAGACGTGCCCTCGGCCTGACGGCTTCGGGCGCAACTTGCGTTCAAAGACTCGATGGTTCACGGGATTCTGCAATTCAC
>3_WC021 
GCGGGTAATCCCGCCTGACCTGGGGTCGCGGTCGAAGGCGCAATGCGCCGTTGGGTCATCGTTGACTCCGCCGCGGACGACGCCGCGCCGCACGACAGCACGCGAGTTGAGATCAACCACCACTGGTCGTGACGTGCGTCGCCGAGGGATCGCATTTGGGCCAGCCGCGCCGAGGGGCACGGGAGGCCAGTCTCCGCCCCCCCATCGCGAGCGCGACGCGCAGGAGGGGGGGCGACGCGATGCGTGACGCCCAGGCAGACGTG-CCTCGGCCTGACGGCTTCGGGCGCAACTTGCGTTCAAAGACTCGATGGTTCACGGGATTCTGCAATTCAC
>3_WC03 
GCGGGTAATCCCGCCTGACCTGGGGTCGCGGTCGAAGGCGCAATGCGCCGTTGGGTCATCGTTGACTCCGCCGCGGACGACGCCGCGCCGCACGACAGCACGCGAGTTGAGATCAACCACCACTGGTCGTGACGTGCGTCGCCGAGGGATCGCATTTGGGCCAGCCGCGCCGAGGGGCACGGGAGGCCAGTCTCCGCCCCCCCATCGCGAGCGCGACGCGCAGGAGGGGGGGCGACGCGATGCGTGACGCCCAGGCAGACGTGCCCTCGGCCTGACGGCTTCGGGCGCAACTTGCGTTCAAAGACTCGATGGTTCACGGGATTCTGCAATTCAC
>3_WC05 
GCGGGTAATCCCGCCTGACCTGGGGTCGCGGTCGAAGGCGCAATGCGCCGTTGGGTCATCGTTGACTCCGCCGCGGACGACGCCGCGCCGCACGACAGCACGCGAGTTGAGATCAACCACCACTGGTCGTGACGTGCGTCGCCGAGGGATCGCATTTGGGCCAGCCGCGCCGAGGGGCACGGGAGGCCAGTCTCCGCCCCCCCATCGCGAGCGCGACGCGCAGGAGGGGGGGCGACGCGATGCGTGACGCCCAGGCAGACGTG-CCTCGGCCTGACGGCTTCGGGCGCAACTTGCGTTCAAAGACTCGATGGTTCACGGGATTCTGCAATTCAC
>3_WC07 
GCGGGTAATCCCGCCTGACCTGGGGTCGCGGTCGAAGGCGCAATGCGCCGTTGGGTCATCGTTGACTCCGCCGCGGACGACGCCGCGCCGCACGACAGCACGCGAGTTGAGATCAACCACCACTGGTCGTGACGTGCGTCGCCGAGGGATCGCATTTGGGCCAGCCGCGCCGAGGGGCACGGGAGGCCAGTCTCCGCCCCCCCATCGCGAGCGCGACGCGCAGGAGGGGGGGCGACGCGATGCGTGACGCCCAGGCAGACGTG-CCTCGGCCTGACGGCTTCGGGCGCAACTTGCGTTCAAAGACTCGATGGTTCACGGGATTCTGCAATTCAC
>3_WC09 
GCGGGTAATCCCGCCTGACCTGGGGTCGCGGTCGAAGGCGCAATGCGCCGTTGGGTCATCGTTGACTCCGCCGCGGACGACGCCGCGCCGCACGACAGCACGCGAGTTGAGATCAACCACCACTGGTCGTGACGTGCGTCGCCGAGGGATCGCATTTGGGCCAGCCGCGCCGAGGGGCACGGGAGGCCAGTCTCCGCCCCCCCATCGCGAGCGCGACGCGCAGGAGGGGGGGCGACGCGATGCGTGACGCCCAGGCAGACGTGCCCTCGGCCTGACGGCTTCGGGCGCAACTTGCGTTCAAAGACTCGATGGTTCACGGGATTCTGCAATTCAC
>3_YN01 
GCGGGTAATCCCGCCTGACCTGGGGTCGCGGTCGAAGGCGCAATGCGCCGTTGGGTCATCGTTGACTCCGCCGCGGACGACGCCGCGCCGCACGACAGCACGCGAGTTGAGATCAACCACCACTGGTCGTGACGTGCGTCGCCGAGGGATCGCATTTGGGCCAGCCGCGCCGAGGGGCACGGGAGGCCAGTCTCCGCCCCCCCATCGCGAGCGCGACGCGCAGGAGGGGGGGCGACGCGATGCGTGACGCCCAGGCAGACGTGCCCTCGGCCTGACGGCTTCGGGCGCAACTTGCGTTCAAAGACTCGATGGTTCACGGGATTCTGCAATTCAC
>3_YN010 
GCGGGTAATCCCGCCTGACCTGGGGTCGCGGTCGAAGGCGCAATGCGCCGTTGGGTCATCGTTGACTCCGCCGCGGACGACGCCGCGCCGCACGACAGCACGCGAGTTGAGATCAACCACCACTGGTCGTGACGTGCGTCGCCGAGGGATCGCATTTGGGCCAGCCGCGCCGAGGGGCACGGGAGGCCAGTCTCCGCCCCCCCATCGCGAGCGCGACGCGCAGGAGGGGGGGCGACGCGATGCGTGACGCCCAGGCAGACGTG-CCTCGGCCTGACGGCTTCGGGCGCAACTTGCGTTCAAAGACTCGATGGTTCACGGGATTCTGCAATTCAC
>3_YN02 
GCGGGTAATCCCGCCTGACCTGGGGTCGCGGTCGAAGGCGCAATGCGCCGTTGGGTCATCGTTGACTCCGCCGCGGACGACGCCGCGCCGCACGACAGCACGCGAGTTGAGATCAACCACCACTGGTCGTGACGTGCGTCGCCGAGGGATCGCATTTGGGCCAGCCGCGCCGAGGGGCACGGGAGGCCAGTCTCCGCCCCCCCATCGCGAGCGCGACGCGCAGGAGGGGGGGCGACGCGATGCGTGACGCCCAGGCAGACGTGCCCTCGGCCTGACGGCTTCGGGCGCAACTTGCGTTCAAAGACTCGATGGTTCACGGGATTCTGCAATTCAC
>3_YN03 
GCGGGTAATCCCGCCTGACCTGGGGTCGCGGTCGAAGGCGCAATGCGCCGTTGGGTCATCGTTGACTCCGCCGCGGACGACGCCGCGCCGCACGACAGCACGCGAGTTGAGATCAACCACCACTGGTCGTGACGTGCGTCGCCGAGGGATCGCATTTGGGCCAGCCGCGCCGAGGGGCACGGGAGGCCAGTCTCCGCCCCCCCATCGCGAGCGCGACGCGCAGGAGGGGGGGCGACGCGATGCGTGACGCCCAGGCAGACGTGCCCTCGGCCTGACGGCTTCGGGCGCAACTTGCGTTCAAAGACTCGATGGTTCACGGGATTCTGCAATTCAC
>3_YN05 
GCGGGTAATCCCGCCTGACCTGGGGTCGCGGTCGAAGGCGCAATGCGCCGTTGGGTCATCGTTGACTCCGCCGCGGACGACGCCGCGCCGCACGACAGCACGCGAGTTGAGATCAACCACCACTGGTCGTGACGTGCGTCGCCGAGGGATCGCATTTGGGCCAGCCGCGCCGAGGGGCACGGGAGGCCAGTCTCCGCCCCCCCATCGCGAGCGCGACGCGCAGGAGGGGGGGCGACGCGATGCGTGACGCCCAGGCAGACGTG-CCTCGGCCTGACGGCTTCGGGCGCAACTTGCGTTCAAAGACTCGATGGTTCACGGGATTCTGCAATTCAC
>3_YN06 
GCGGGTAATCCCGCCTGACCTGGGGTCGCGGTCGAAGGCGCAATGCGCCGTTGGGTCATCGTTGACTCCGCCGCGGACGACGCCGCGCCGCACGACAGCACGCGAGTTGAGATCAACCACCACTGGTCGTGACGTGCGTCGCCGAGGGATCGCATTTGGGCCAGCCGCGCCGAGGGGCACGGGAGGCCAGTCTCCGCCCCCCCATCGCGAGCGCGACGCGCAGGAGGGGGGGCGACGCGATGCGTGACGCCCAGGCAGACGTGCCCTCGGCCTGACGGCTTCGGGCGCAACTTGCGTTCAAAGACTCGATGGTTCACGGGATTCTGCAATTCAC
>3_YN08 
GCGGGTAATCCCGCCTGACCTGGGGTCGCGGTCGAAGGCGCAATGCGCCGTTGGGTCATCGTTGACTCCGCCGCGGACGACGCCGCGCCGCACGACAGCACGCGAGTTGAGATCAACCACCACTGGTCGTGACGTGCGTCGCCGAGGGATCGCATTTGGGCCAGCCGCGCCGAGGGGCACGGGAGGCCAGTCTCCGCCCCCCCATCGCGAGCGCGACGCGCAGGAGGGGGGGCGACGCGATGCGTGACGCCCAGGCAGACGTG-CCTCGGCCTGACGGCTTCGGGCGCAACTTGCGTTCAAAGACTCGATGGTTCACGGGATTCTGCAATTCAC
>3_YN09 
GCGGGTAATCCCGCCTGACCTGGGGTCGCGGTCGAAGGCGCAATGCGCCGTTGGGTCATCGTTGACTCCGCCGCGGACGACGCCGCGCCGCACGACAGCACGCGAGTTGAGATCAACCACCACTGGTCGTGACGTGCGTCGCCGAGGGATCGCATTTGGGCCAGCCGCGCCGAGGGGCACGGGAGGCCAGTCTCCGCCCCCCCATCGCGAGCGCGACGCGCAGGAGGGGGGGCGACGCGATGCGTGACGCCCAGGCAGACGTG-CCTCGGCCTGACGGCTTCGGGCGCAACTTGCGTTCAAAGACTCGATGGTTCACGGGATTCTGCAATTCAC
>DC010 
GCGGGTAATCCCGCCTGACCTGGGGTCGCGGTCGAAGGCGCAATGCGCCGTTGGGTCATCGTTGACTCCGCCGCGGACGACGCCGCGCCGCACGACAGCACGCGAGTTGAGATCAACCACCACTGGTCGTGACGTGCGTCGCCGAGGGATCGCATTTGGGCCAGCCGCGCCGAGGGGCACGGGAGGCCAGTCTCCGCCCCCCCATCGCGAGCGCGACGCGCAGGAGGGGGGGCGACGCGATGCGTGACGCCCAGGCAGACGTG-CCTCGGCCTGACGGCTTCGGGCGCAACTTGCGTTCAAAGACTCGATGGTTCACGGGATTCTGCAATTCAC
>DC011 
GCGGGTAATCCCGCCTGACCTGGGGTCGCGGTCGAAGGCGCAATGCGCCGTTGGGTCATCGTTGACTCCGCCGCGGACGACGCCGCGCCGCACGACAGCACGCGAGTTGAGATCAACCACCACTGGTCGTGACGTGCGTCGCCGAGGGATCGCATTTGGGCCAGCCGCGCCGAGGGGCACGGGAGGCCAGTCTCCGCCCCCCCATCGCGAGCGCGACGCGCAGGAGGGGGGGCGACGCGATGCGTGACGCCCAGGCAGACGTG-CCTCGGCCTGACGGCTTCGGGCGCAACTTGCGTTCAAAGACTCGATGGTTCACGGGATTCTGCAATTCAC
>DC013 
GCGGGTAATCCCGCCTGACCTGGGGTCGCGGTCGAAGGCGCAATGCGCCGTTGGGTCATCGTTGACTCCGCCGCGGACGACGCCGCGCCGCACGACAGCACGCGAGTTGAGATCAACCACCACTGGTCGTGACGTGCGTCGCCGAGGGATCGCATTTGGGCCAGCCGCGCCGAGGGGCACGGGAGGCCAGTCTCCGCCCCCCCATCGCGAGCGCGACGCGCAGGAGGGGGGGCGACGCGATGCGTGACGCCCAGGCAGACGTG-CCTCGGCCTGACGGCTTCGGGCGCAACTTGCGTTCAAAGACTCGATGGTTCACGGGATTCTGCAATTCAC
>DC015 
GCGGGTAATCCCGCCTGACCTGGGGTCGCGGTCGAAGGCGCAATGCGCCGTTGGGTCATCGTTGACTCCGCCGCGGACGACGCCGCGCCGCACGACAGCACGCGAGTTGAGATCAACCACCACTGGTCGTGACGTGCGTCGCCGAGGGATCGCATTTGGGCCAGCCGCGCCGAGGGGCACGGGAGGCCAGTCTCCGCCCCCCCATCGCGAGCGCGACGCGCAGGAGGGGGGGCGACGCGATGCGTGACGCCCAGGCAGACGTG-CCTCGGCCTGACGGCTTCGGGCGCAACTTGCGTTCAAAGACTCGATGGTTCACGGGATTCTGCAATTCAC
>DC017 
GCGGGTAATCCCGCCTGACCTGGGGTCGCGGTCGAAGGCGCAATGCGCCGTTGGGTCATCGTTGACTCCGCCGCGGACGACGCCGCGCCGCACGACAGCACGCGAGTTGAGATCAACCACCACTGGTCGTGACGTGCGTCGCCGAGGGATCGCATTTGGGCCAGCCGCGCCGAGGGGCACGGGAGGCCAGTCTCCGCCCCCCCATCGCGAGCGCGACGCGCAGGAGGGGGGGCGACGCGATGCGTGACGCCCAGGCAGACGTG-CCTCGGCCTGACGGCTTCGGGCGCAACTTGCGTTCAAAGACTCGATGGTTCACGGGATTCTGCAATTCAC
>DC019 
GCGGGTAATCCCGCCTGACCTGGGGTCGCGGTCGAAGGCGCAATGCGCCGTTGGGTCATCGTTGACTCCGCCGCGGACGACGCCGCGCCGCACGACAGCACGCGAGTTGAGATCAACCACCACTGGTCGTGACGTGCGTCGCCGAGGGATCGCATTTGGGCCAGCCGCGCCGAGGGGCACGGGAGGCCAGTCTCCGCCCCCCCATCGCGAGCGCGACGCGCAGGAGGGGGGGCGACGCGATGCGTGACGCCCAGGCAGACGTG-CCTCGGCCTGACGGCTTCGGGCGCAACTTGCGTTCAAAGACTCGATGGTTCACGGGATTCTGCAATTCAC
>DC02 
GCGGGTAATCCCGCCTGACCTGGGGTCGCGGTCGAAGGCGCAATGCGCCGTTGGGTCATCGTTGACTCCGCCGCGGACGACGCCGCGCCGCACGACAGCACGCGAGTTGAGATCAACCACCACTGGTCGTGACGTGCGTCGCCGAGGGATCGCATTTGGGCCAGCCGCGCCGAGGGGCACGGGAGGCCAGTCTCCGCCCCCCCATCGCGAGCGCGACGCGCAGGAGGGGGGGCGACGCGATGCGTGACGCCCAGGCAGACGTGCCCTCGGCCTGACGGCTTCGGGCGCAACTTGCGTTCAAAGACTCGATGGTTCACGGGATTCTGCAATTCAC
>DC020 
GCGGGTAATCCCGCCTGACCTGGGGTCGCGGTCGAAGGCGCAATGCGCCGTTGGGTCATCGTTGACTCCGCCGCGGACGACGCCGCGCCGCACGACAGCACGCGAGTTGAGATCAACCACCACTGGTCGTGACGTGCGTCGCCGAGGGATCGCATTTGGGCCAGCCGCGCCGAGGGGCACGGGAGGCCAGTCTCCGCCCCCCCATCGCGAGCGCGACGCGCAGGAGGGGGGGCGACGCGATGCGTGACGCCCAGGCAGACGTG-CCTCGGCCTGACGGCTTCGGGCGCAACTTGCGTTCAAAGACTCGATGGTTCACGGGATTCTGCAATTCAC
>DC03 
GCGGGTAATCCCGCCTGACCTGGGGTCGCGGTCGAAGGCGCAATGCGCCGTTGGGTCATCGTTGACTCCGCCGCGGACGACGCCGCGCCGCACGACAGCACGCGAGTTGAGATCAACCACCACTGGTCGTGACGTGCGTCGCCGAGGGATCGCATTTGGGCCAGCCGCGCCGAGGGGCACGGGAGGCCAGTCTCCGCCCCCCCATCGCGAGCGCGACGCGCAGGAGGGGGGGCGACGCGATGCGTGACGCCCAGGCAGACGTGCCCTCGGCCTGACGGCTTCGGGCGCAACTTGCGTTCAAAGACTCGATGGTTCACGGGATTCTGCAATTCAC
>DC04 
GCGGGTAATCCCGCCTGACCTGGGGTCGCGGTCGAAGGCGCAATGCGCCGTTGGGTCATCGTTGACTCCGCCGCGGACGACGCCGCGCCGCACGACAGCACGCGAGTTGAGATCAACCACCACTGGTCGTGACGTGCGTCGCCGAGGGATCGCATTTGGGCCAGCCGCGCCGAGGGGCACGGGAGGCCAGTCTCCGCCCCCCCATCGCGAGCGCGACGCGCAGGAGGGGGGGCGACGCGATGCGTGACGCCCAGGCAGACGTGCCCTCGGCCTGACGGCTTCGGGCGCAACTTGCGTTCAAAGACTCGATGGTTCACGGGATTCTGCAATTCAC
>DC06 
GCGGGTAATCCCGCCTGACCTGGGGTCGCGGTCGAAGGCGCAATGCGCCGTTGGGTCATCGTTGACTCCGCCGCGGACGACGCCGCGCCGCACGACAGCACGCGAGTTGAGATCAACCACCACTGGTCGTGACGTGCGTCGCCGAGGGATCGCATTTGGGCCAGCCGCGCCGAGGGGCACGGGAGGCCAGTCTCCGCCCCCCCATCGCGAGCGCGACGCGCAGGAGGGGGGGCGACGCGATGCGTGACGCCCAGGCAGACGTG-CCTCGGCCTGACGGCTTCGGGCGCAACTTGCGTTCAAAGACTCGATGGTTCACGGGATTCTGCAATTCAC
>DC08 
GCGGGTAATCCCGCCTGACCTGGGGTCGCGGTCGAAGGCGCAATGCGCCGTTGGGTCATCGTTGACTCCGCCGCGGACGACGCCGCGCCGCACGACAGCACGCGAGTTGAGATCAACCACCACTGGTCGTGACGTGCGTCGCCGAGGGATCGCATTTGGGCCAGCCGCGCCGAGGGGCACGGGAGGCCAGTCTCCGCCCCCCCATCGCGAGCGCGACGCGCAGGAGGGGGGGCGACGCGATGCGTGACGCCCAGGCAGACGTG-CCTCGGCCTGACGGCTTCGGGCGCAACTTGCGTTCAAAGACTCGATGGTTCACGGGATTCTGCAATTCAC
>DL01 
GCGGGTAATCCCGCCTGACCTGGGGTCGCGGTCGAAGGCGCAATGCGCCGTTGGGTCATCGTTGACTCCGCCGCGGACGACGCCGCGCCGCACGACAGCACGCGAGTTGAGATCAACCACCACTGGTCGTGACGTGCGTCGCCGAGGGATCGCATTTGGGCCAGCCGCGCCGAGGGGCACGGGAGGCCAGTCTCCGCCCCCCCATCGCGAGCGCGACGCGCAGGAGGGGGGGCGACGCGATGCGTGACGCCCAGGCAGACGTGCCCTCGGCCTGACGGCTTCGGGCGCAACTTGCGTTCAAAGACTCGATGGTTCACGGGATTCTGCAATTCAC
>DL011 
GCGGGTAATCCCGCCTGACCTGGGGTCGCGGTCGAAGGCGCAATGCGCCGTTGGGTCATCGTTGACTCCGCCGCGGACGACGCCGCGCCGCACGACAGCACGCGAGTTGAGATCAACCACCACTGGTCGTGACGTGCGTCGCCGAGGGATCGCATTTGGGCCAGCCGCGCCGAGGGGCACGGGAGGCCAGTCTCCGCCCCCCCATCGCGAGCGCGACGCGCAGGAGGGGGGGCGACGCGATGCGTGACGCCCAGGCAGACGTG-CCTCGGCCTGACGGCTTCGGGCGCAACTTGCGTTCAAAGACTCGATGGTTCACGGGATTCTGCAATTCAC
>DL012 
GCGGGTAATCCCGCCTGACCTGGGGTCGCGGTCGAAGGCGCAATGCGCCGTTGGGTCATCGTTGACTCCGCCGCGGACGACGCCGCGCCGCACGACAGCACGCGAGTTGAGATCAACCACCACTGGTCGTGACGTGCGTCGCCGAGGGATCGCATTTGGGCCAGCCGCGCCGAGGGGCACGGGAGGCCAGTCTCCGCCCCCCCATCGCGAGCGCGACGCGCAGGAGGGGGGGCGACGCGATGCGTGACGCCCAGGCAGACGTG-CCTCGGCCTGACGGCTTCGGGCGCAACTTGCGTTCAAAGACTCGATGGTTCACGGGATTCTGCAATTCAC
>DL014 
GCGGGTAATCCCGCCTGACCTGGGGTCGCGGTCGAAGGCGCAATGCGCCGTTGGGTCATCGTTGACTCCGCCGCGGACGACGCCGCGCCGCACGACAGCACGCGAGTTGAGATCAACCACCACTGGTCGTGACGTGCGTCGCCGAGGGATCGCATTTGGGCCAGCCGCGCCGAGGGGCACGGGAGGCCAGTCTCCGCCCCCCCATCGCGAGCGCGACGCGCAGGAGGGGGGGCGACGCGATGCGTGACGCCCAGGCAGACGTG-CCTCGGCCTGACGGCTTCGGGCGCAACTTGCGTTCAAAGACTCGATGGTTCACGGGATTCTGCAATTCAC
>DL015 
GCGGGTAATCCCGCCTGACCTGGGGTCGCGGTCGAAGGCGCAATGCGCCGTTGGGTCATCGTTGACTCCGCCGCGGACGACGCCGCGCCGCACGACAGCACGCGAGTTGAGATCAACCACCACTGGTCGTGACGTGCGTCGCCGAGGGATCGCATTTGGGCCAGCCGCGCCGAGGGGCACGGGAGGCCAGTCTCCGCCCCCCCATCGCGAGCGCGACGCGCAGGAGGGGGGGCGACGCGATGCGTGACGCCCAGGCAGACGTG-CCTCGGCCTGACGGCTTCGGGCGCAACTTGCGTTCAAAGACTCGATGGTTCACGGGATTCTGCAATTCAC
>DL02 
GCGGGTAATCCCGCCTGACCTGGGGTCGCGGTCGAAGGCGCAATGCGCCGTTGGGTCATCGTTGACTCCGCCGCGGACGACGCCGCGCCGCACGACAGCACGCGAGTTGAGATCAACCACCACTGGTCGTGACGTGCGTCGCCGAGGGATCGCATTTGGGCCAGCCGCGCCGAGGGGCACGGGAGGCCAGTCTCCGCCCCCCCATCGCGAGCGCGACGCGCAGGAGGGGGGGCGACGCGATGCGTGACGCCCAGGCAGACGTGCCCTCGGCCTGACGGCTTCGGGCGCAACTTGCGTTCAAAGACTCGATGGTTCACGGGATTCTGCAATTCAC
>DL03 
GCGGGTAATCCCGCCTGACCTGGGGTCGCGGTCGAAGGCGCAATGCGCCGTTGGGTCATCGTTGACTCCGCCGCGGACGACGCCGCGCCGCACGACAGCACGCGAGTTGAGATCAACCACCACTGGTCGTGACGTGCGTCGCCGAGGGATCGCATTTGGGCCAGCCGCGCCGAGGGGCACGGGAGGCCAGTCTCCGCCCCCCCATCGCGAGCGCGACGCGCAGGAGGGGGGGCGACGCGATGCGTGACGCCCAGGCAGACGTGCCCTCGGCCTGACGGCTTCGGGCGCAACTTGCGTTCAAAGACTCGATGGTTCACGGGATTCTGCAATTCAC
>DL05 
GCGGGTAATCCCGCCTGACCTGGGGTCGCGGTCGAAGGCGCAATGCGCCGTTGGGTCATCGTTGACTCCGCCGCGGACGACGCCGCGCCGCACGACAGCACGCGAGTTGAGATCAACCACCACTGGTCGTGACGTGCGTCGCCGAGGGATCGCATTTGGGCCAGCCGCGCCGAGGGGCACGGGAGGCCAGTCTCCGCCCCCCCATCGCGAGCGCGACGCGCAGGAGGGGGGGCGACGCGATGCGTGACGCCCAGGCAGACGTG-CCTCGGCCTGACGGCTTCGGGCGCAACTTGCGTTCAAAGACTCGATGGTTCACGGGATTCTGCAATTCAC
>DL07 
GCGGGTAATCCCGCCTGACCTGGGGTCGCGGTCGAAGGCGCAATGCGCCGTTGGGTCATCGTTGACTCCGCCGCGGACGACGCCGCGCCGCACGACAGCACGCGAGTTGAGATCAACCACCACTGGTCGTGACGTGCGTCGCCGAGGGATCGCATTTGGGCCAGCCGCGCCGAGGGGCACGGGAGGCCAGTCTCCGCCCCCCCATCGCGAGCGCGACGCGCAGGAGGGGGGGCGACGCGATGCGTGACGCCCAGGCAGACGTG-CCTCGGCCTGACGGCTTCGGGCGCAACTTGCGTTCAAAGACTCGATGGTTCACGGGATTCTGCAATTCAC
>DL08 
GCGGGTAATCCCGCCTGACCTGGGGTCGCGGTCGAAGGCGCAATGCGCCGTTGGGTCATCGTTGACTCCGCCGCGGACGACGCCGCGCCGCACGACAGCACGCGAGTTGAGATCAACCACCACTGGTCGTGACGTGCGTCGCCGAGGGATCGCATTTGGGCCAGCCGCGCCGAGGGGCACGGGAGGCCAGTCTCCGCCCCCCCATCGCGAGCGCGACGCGCAGGAGGGGGGGCGACGCGATGCGTGACGCCCAGGCAGACGTG-CCTCGGCCTGACGGCTTCGGGCGCAACTTGCGTTCAAAGACTCGATGGTTCACGGGATTCTGCAATTCAC
>DL09 
GCGGGTAATCCCGCCTGACCTGGGGTCGCGGTCGAAGGCGCAATGCGCCGTTGGGTCATCGTTGACTCCGCCGCGGACGACGCCGCGCCGCACGACAGCACGCGAGTTGAGATCAACCACCACTGGTCGTGACGTGCGTCGCCGAGGGATCGCATTTGGGCCAGCCGCGCCGAGGGGCACGGGAGGCCAGTCTCCGCCCCCCCATCGCGAGCGCGACGCGCAGGAGGGGGGGCGACGCGATGCGTGACGCCCAGGCAGACGTG-CCTCGGCCTGACGGCTTCGGGCGCAACTTGCGTTCAAAGACTCGATGGTTCACGGGATTCTGCAATTCAC
>GD01 
GCGGGTAATCCCGCCTGACCTGGGGTCGCGGTCGAAGGCGCAATGCGCCGTTGGGTCATCGTTGACTCCGCCGCGGACGACGCCGCGCCGCACGACAGCACGCGAGTTGAGATCAACCACCACTGGTCGTGACGTGCGTCGCCGAGGGATCGCATTTGGGCCAGCCGCGCCGAGGGGCACGGGAGGCCAGTCTCCGCCCCCCCATCGCGAGCGCGACGCGCAGGAGGGGGGGCGACGCGATGCGTGACGCCCAGGCAGACGTGCCCTCGGCCTGACGGCTTCGGGCGCAACTTGCGTTCAAAGACTCGATGGTTCACGGGATTCTGCAATTCAC
>GD010 
GCGGGTAATCCCGCCTGACCTGGGGTCGCGGTCGAAGGCGCAATGCGCCGTTGGGTCATCGTTGACTCCGCCGCGGACGACGCCGCGCCGCACGACAGCACGCGAGTTGAGATCAACCACCACTGGTCGTGACGTGCGTCGCCGAGGGATCGCATTTGGGCCAGCCGCGCCGAGGGGCACGGGAGGCCAGTCTCCGCCCCCCCATCGCGAGCGCGACGCGCAGGAGGGGGGGCGACGCGATGCGTGACGCCCAGGCAGACGTG-CCTCGGCCTGACGGCTTCGGGCGCAACTTGCGTTCAAAGACTCGATGGTTCACGGGATTCTGCAATTCAC
>GD011 
GCGGGTAATCCCGCCTGACCTGGGGTCGCGGTCGAAGGCGCAATGCGCCGTTGGGTCATCGTTGACTCCGCCGCGGACGACGCCGCGCCGCACGACAGCACGCGAGTTGAGATCAACCACCACTGGTCGTGACGTGCGTCGCCGAGGGATCGCATTTGGGCCAGCCGCGCCGAGGGGCACGGGAGGCCAGTCTCCGCCCCCCCATCGCGAGCGCGACGCGCAGGAGGGGGGGCGACGCGATGCGTGACGCCCAGGCAGACGTGCCCTCGGCCTGACGGCTTCGGGCGCAACTTGCGTTCAAAGACTCGATGGTTCACGGGATTCTGCAATTCAC
>GD02 
GCGGGTAATCCCGCCTGACCTGGGGTCGCGGTCGAAGGCGCAATGCGCCGTTGGGTCATCGTTGACTCCGCCGCGGACGACGCCGCGCCGCACGACAGCACGCGAGTTGAGATCAACCACCACTGGTCGTGACGTGCGTCGCCGAGGGATCGCATTTGGGCCAGCCGCGCCGAGGGGCACGGGAGGCCAGTCTCCGCCCCCCCATCGCGAGCGCGACGCGCAGGAGGGGGGGCGACGCGATGCGTGACGCCCAGGCAGACGTGCCCTCGGCCTGACGGCTTCGGGCGCAACTTGCGTTCAAAGACTCGATGGTTCACGGGATTCTGCAATTCAC
>GD03 
GCGGGTAATCCCGCCTGACCTGGGGTCGCGGTCGAAGGCGCAATGCGCCGTTGGGTCATCGTTGACTCCGCCGCGGACGACGCCGCGCCGCACGACAGCACGCGAGTTGAGATCAACCACCACTGGTCGTGACGTGCGTCGCCGAGGGATCGCATTTGGGCCAGCCGCGCCGAGGGGCACGGGAGGCCAGTCTCCGCCCCCCCATCGCGAGCGCGACGCGCAGGAGGGGGGGCGACGCGATGCGTGACGCCCAGGCAGACGTGCCCTCGGCCTGACGGCTTCGGGCGCAACTTGCGTTCAAAGACTCGATGGTTCACGGGATTCTGCAATTCAC
>GD04 
GCGGGTAATCCCGCCTGACCTGGGGTCGCGGTCGAAGGCGCAATGCGCCGTTGGGTCATCGTTGACTCCGCCGCGGACGACGCCGCGCCGCACGACAGCACGCGAGTTGAGATCAACCACCACTGGTCGTGACGTGCGTCGCCGAGGGATCGCATTTGGGCCAGCCGCGCCGAGGGGCACGGGAGGCCAGTCTCCGCCCCCCCATCGCGAGCGCGACGCGCAGGAGGGGGGGCGACGCGATGCGTGACGCCCAGGCAGACGTG-CCTCGGCCTGACGGCTTCGGGCGCAACTTGCGTTCAAAGACTCGATGGTTCACGGGATTCTGCAATTCAC
>GD05 
GCGGGTAATCCCGCCTGACCTGGGGTCGCGGTCGAAGGCGCAATGCGCCGTTGGGTCATCGTTGACTCCGCCGCGGACGACGCCGCGCCGCACGACAGCACGCGAGTTGAGATCAACCACCACTGGTCGTGACGTGCGTCGCCGAGGGATCGCATTTGGGCCAGCCGCGCCGAGGGGCACGGGAGGCCAGTCTCCGCCCCCCCATCGCGAGCGCGACGCGCAGGAGGGGGGGCGACGCGATGCGTGACGCCCAGGCAGACGTGCCCTCGGCCTGACGGCTTCGGGCGCAACTTGCGTTCAAAGACTCGATGGTTCACGGGATTCTGCAATTCAC
>GD06 
GCGGGTAATCCCGCCTGACCTGGGGTCGCGGTCGAAGGCGCAATGCGCCGTTGGGTCATCGTTGACTCCGCCGCGGACGACGCCGCGCCGCACGACAGCACGCGAGTTGAGATCAACCACCACTGGTCGTGACGTGCGTCGCCGAGGGATCGCATTTGGGCCAGCCGCGCCGAGGGGCACGGGAGGCCAGTCTCCGCCCCCCCATCGCGAGCGCGACGCGCAGGAGGGGGGGCGACGCGATGCGTGACGCCCAGGCAGACGTGCCCTCGGCCTGACGGCTTCGGGCGCAACTTGCGTTCAAAGACTCGATGGTTCACGGGATTCTGCAATTCAC
>GD07 
GCGGGTAATCCCGCCTGACCTGGGGTCGCGGTCGAAGGCGCAATGCGCCGTTGGGTCATCGTTGACTCCGCCGCGGACGACGCCGCGCCGCACGACAGCACGCGAGTTGAGATCAACCACCACTGGTCGTGACGTGCGTCGCCGAGGGATCGCATTTGGGCCAGCCGCGCCGAGGGGCACGGGAGGCCAGTCTCCGCCCCCCCATCGCGAGCGCGACGCGCAGGAGGGGGGGCGACGCGATGCGTGACGCCCAGGCAGACGTG-CCTCGGCCTGACGGCTTCGGGCGCAACTTGCGTTCAAAGACTCGATGGTTCACGGGATTCTGCAATTCAC
>GD09 
GCGGGTAATCCCGCCTGACCTGGGGTCGCGGTCGAAGGCGCAATGCGCCGTTGGGTCATCGTTGACTCCGCCGCGGACGACGCCGCGCCGCACGACAGCACGCGAGTTGAGATCAACCACCACTGGTCGTGACGTGCGTCGCCGAGGGATCGCATTTGGGCCAGCCGCGCCGAGGGGCACGGGAGGCCAGTCTCCGCCCCCCCATCGCGAGCGCGACGCGCAGGAGGGGGGGCGACGCGATGCGTGACGCCCAGGCAGACGTGCCCTCGGCCTGACGGCTTCGGGCGCAACTTGCGTTCAAAGACTCGATGGTTCACGGGATTCTGCAATTCAC
>HJ_SH 
GCGGGTAATCCCGCCTGACCTGGGGTCGCGGTCGAAGGCGCAATGCGCCGTTGGGTCATCGTTGACTCCACTGCGGACGACGCCGCGCCGCACGACAGCACGCGAGTTGAGATCAACCACCACTGGTCGTGACGTGCGTCGCCGAGGGATCGCATTTGGGCCAGCCGCGCCGAGGGGCACGGGAGGCCAGTCTCCGCCCCCCCATCGCGAGCGCGATGCGCAGGAGGGGGGGCGACGCGATGCGTGACGCCCAGGCAGACGTGCCCTCGGCCTAATGGCTTCGGGCGCAACTTGCGTTCAAAGACTCGATGGTTCACGGGATTCTGCAATTCAC
>HT011 
GCGGGTAATCCCGCCTGACCTGGGGTCGCGGTCGAAGGCGCAATGCGCCGTTGGGTCATCGTTGACTCCGCCGCGGACGACGCCGCGCCGCACGACAGCACGCGAGTTGAGATCAACCACCACTGGTCGTGACGTGCGTCGCCGAGGGATCGCATTTGGGCCAGCCGCGCCGAGGGGCACGGGAGGCCAGTCTCCGCCCCCCCATCGCGAGCGCGACGCGCAGGAGGGGGGGCGACGCGATGCGTGACGCCCAGGCAGACGTG-CCTCGGCCTGACGGCTTCGGGCGCAACTTGCGTTCAAAGACTCGATGGTTCACGGGATTCTGCAATTCAC
>HT013 
GCGGGTAATCCCGCCTGACCTGGGGTCGCGGTCGAAGGCGCAATGCGCCGTTGGGTCATCGTTGACTCCGCCGCGGACGACGCCGCGCCGCACGACAGCACGCGAGTTGAGATCAACCACCACTGGTCGTGACGTGCGTCGCCGAGGGATCGCATTTGGGCCAGCCGCGCCGAGGGGCACGGGAGGCCAGTCTCCGCCCCCCCATCGCGAGCGCGACGCGCAGGAGGGGGGGCGACGCGATGCGTGACGCCCAGGCAGACGTG-CCTCGGCCTGACGGCTTCGGGCGCAACTTGCGTTCAAAGACTCGATGGTTCACGGGATTCTGCAATTCAC
>HT015 
GCGGGTAATCCCGCCTGACCTGGGGTCGCGGTCGAAGGCGCAATGCGCCGTTGGGTCATCGTTGACTCCGCCGCGGACGACGCCGCGCCGCACGACAGCACGCGAGTTGAGATCAACCACCACTGGTCGTGACGTGCGTCGCCGAGGGATCGCATTTGGGCCAGCCGCGCCGAGGGGCACGGGAGGCCAGTCTCCGCCCCCCCATCGCGAGCGCGACGCGCAGGAGGGGGGGCGACGCGATGCGTGACGCCCAGGCAGACGTG-CCTCGGCCTGACGGCTTCGGGCGCAACTTGCGTTCAAAGACTCGATGGTTCACGGGATTCTGCAATTCAC
>HT018 
GCGGGTAATCCCGCCTGACCTGGGGTCGCGGTCGAAGGCGCAATGCGCCGTTGGGTCATCGTTGACTCCGCCGCGGACGACGCCGCGCCGCACGACAGCACGCGAGTTGAGATCAACCACCACTGGTCGTGACGTGCGTCGCCGAGGGATCGCATTTGGGCCAGCCGCGCCGAGGGGCACGGGAGGCCAGTCTCCGCCCCCCCATCGCGAGCGCGACGCGCAGGAGGGGGGGCGACGCGATGCGTGACGCCCAGGCAGACGTG-CCTCGGCCTGACGGCTTCGGGCGCAACTTGCGTTCAAAGACTCGATGGTTCACGGGATTCTGCAATTCAC
>HT020 
GCGGGTAATCCCGCCTGACCTGGGGTCGCGGTCGAAGGCGCAATGCGCCGTTGGGTCATCGTTGACTCCGCCGCGGACGACGCCGCGCCGCACGACAGCACGCGAGTTGAGATCAACCACCACTGGTCGTGACGTGCGTCGCCGAGGGATCGCATTTGGGCCAGCCGCGCCGAGGGGCACGGGAGGCCAGTCTCCGCCCCCCCATCGCGAGCGCGACGCGCAGGAGGGGGGGCGACGCGATGCGTGACGCCCAGGCAGACGTG-CCTCGGCCTGACGGCTTCGGGCGCAACTTGCGTTCAAAGACTCGATGGTTCACGGGATTCTGCAATTCAC
>HT022 
GCGGGTAATCCCGCCTGACCTGGGGTCGCGGTCGAAGGCGCAATGCGCCGTTGGGTCATCGTTGACTCCGCCGCGGACGACGCCGCGCCGCACGACAGCACGCGAGTTGAGATCAACCACCACTGGTCGTGACGTGCGTCGCCGAGGGATCGCATTTGGGCCAGCCGCGCCGAGGGGCACGGGAGGCCAGTCTCCGCCCCCCCATCGCGAGCGCGACGCGCAGGAGGGGGGGCGACGCGATGCGTGACGCCCAGGCAGACGTG-CCTCGGCCTGACGGCTTCGGGCGCAACTTGCGTTCAAAGACTCGATGGTTCACGGGATTCTGCAATTCAC
>HT026 
GCGGGTAATCCCGCCTGACCTGGGGTCGCGGTCGAAGGCGCAATGCGCCGTTGGGTCATCGTTGACTCCGCCGCGGACGACGCCGCGCCGCACGACAGCACGCGAGTTGAGATCAACCACCACTGGTCGTGACGTGCGTCGCCGAGGGATCGCATTTGGGCCAGCCGCGCCGAGGGGCACGGGAGGCCAGTCTCCGCCCCCCCATCGCGAGCGCGACGCGCAGGAGGGGGGGCGACGCGATGCGTGACGCCCAGGCAGACGTG-CCTCGGCCTGACGGCTTCGGGCGCAACTTGCGTTCAAAGACTCGATGGTTCACGGGATTCTGCAATTCAC
>HT028 
GCGGGTAATCCCGCCTGACCTGGGGTCGCGGTCGAAGGCGCAATGCGCCGTTGGGTCATCGTTGACTCCGCCGCGGACGACGCCGCGCCGCACGACAGCACGCGAGTTGAGATCAACCACCACTGGTCGTGACGTGCGTCGCCGAGGGATCGCATTTGGGCCAGCCGCGCCGAGGGGCACGGGAGGCCAGTCTCCGCCCCCCCATCGCGAGCGCGACGCGCAGGAGGGGGGGCGACGCGATGCGTGACGCCCAGGCAGACGTG-CCTCGGCCTGACGGCTTCGGGCGCAACTTGCGTTCAAAGACTCGATGGTTCACGGGATTCTGCAATTCAC
>HT030 
GCGGGTAATCCCGCCTGACCTGGGGTCGCGGTCGAAGGCGCAATGCGCCGTTGGGTCATCGTTGACTCCGCCGCGGACGACGCCGCGCCGCACGACAGCACGCGAGTTGAGATCAACCACCACTGGTCGTGACGTGCGTCGCCGAGGGATCGCATTTGGGCCAGCCGCGCCGAGGGGCACGGGAGGCCAGTCTCCGCCCCCCCATCGCGAGCGCGACGCGCAGGAGGGGGGGCGACGCGATGCGTGACGCCCAGGCAGACGTG-CCTCGGCCTGACGGCTTCGGGCGCAACTTGCGTTCAAAGACTCGATGGTTCACGGGATTCTGCAATTCAC
>HT05 
GCGGGTAATCCCGCCTGACCTGGGGTCGCGGTCGAAGGCGCAATGCGCCGTTGGGTCATCGTTGACTCCGCCGCGGACGACGCCGCGCCGCACGACAGCACGCGAGTTGAGATCAACCACCACTGGTCGTGACGTGCGTCGCCGAGGGATCGCATTTGGGCCAGCCGCGCCGAGGGGCACGGGAGGCCAGTCTCCGCCCCCCCATCGCGAGCGCGACGCGCAGGAGGGGGGGCGACGCGATGCGTGACGCCCAGGCAGACGTG-CCTCGGCCTGACGGCTTCGGGCGCAACTTGCGTTCAAAGACTCGATGGTTCACGGGATTCTGCAATTCAC
>HT07 
GCGGGTAATCCCGCCTGACCTGGGGTCGCGGTCGAAGGCGCAATGCGCCGTTGGGTCATCGTTGACTCCGCCGCGGACGACGCCGCGCCGCACGACAGCACGCGAGTTGAGATCAACCACCACTGGTCGTGACGTGCGTCGCCGAGGGATCGCATTTGGGCCAGCCGCGCCGAGGGGCACGGGAGGCCAGTCTCCGCCCCCCCATCGCGAGCGCGACGCGCAGGAGGGGGGGCGACGCGATGCGTGACGCCCAGGCAGACGTG-CCTCGGCCTGACGGCTTCGGGCGCAACTTGCGTTCAAAGACTCGATGGTTCACGGGATTCTGCAATTCAC
>HT09 
GCGGGTAATCCCGCCTGACCTGGGGTCGCGGTCGAAGGCGCAATGCGCCGTTGGGTCATCGTTGACTCCGCCGCGGACGACGCCGCGCCGCACGACAGCACGCGAGTTGAGATCAACCACCACTGGTCGTGACGTGCGTCGCCGAGGGATCGCATTTGGGCCAGCCGCGCCGAGGGGCACGGGAGGCCAGTCTCCGCCCCCCCATCGCGAGCGCGACGCGCAGGAGGGGGGGCGACGCGATGCGTGACGCCCAGGCAGACGTG-CCTCGGCCTGACGGCTTCGGGCGCAACTTGCGTTCAAAGACTCGATGGTTCACGGGATTCTGCAATTCAC
>JP01 
GCGGGTAATCCCGCCTGACCTGGGGTCGCGGTCGAAGGCGCAATGCGCCGTTGGGTCATCGTTGACTCCGCCGCGGACGACGCCGCGCCGCACGACAGCACGCGAGTTGAGATCAACCACCACTGGTCGTGACGTGCGTCGCCGAGGGATCGCATTTGGGCCAGCCGCGCCGAGGGGCACGGGAGGCCAGTCTCCGCCCCCCCATCGCGAGCGCGACGCGCAGGAGGGGGGGCGACGCGATGCGTGACGCCCAGGCAGACGTG-CCTCGGCCTGACGGCTTCGGGCGCAACTTGCGTTCAAAGACTCGATGGTTCACGGGATTCTGCAATTCAC
>JP02 
GCGGGTAATCCCGCCTGACCTGGGGTCGCGGTCGAAGGCGCAATGCGCCGTTGGGTCATCGTTGACTCCGCCGCGGACGACGCCGCGCCGCACGACAGCACGCGAGTTGAGATCAACCACCACTGGTCGTGACGTGCGTCGCCGAGGGATCGCATTTGGGCCAGCCGCGCCGAGGGGCACGGGAGGCCAGTCTCCGCCCCCCCATCGCGAGCGCGACGCGCAGGAGGGGGGGCGACGCGATGCGTGACGCCCAGGCAGACGTGCCCTCGGCCTGACGGCTTCGGGCGCAACTTGCGTTCAAAGACTCGATGGTTCACGGGATTCTGCAATTCAC
>JP03 
GCGGGTAATCCCGCCTGACCTGGGGTCGCGGTCGAAGGCGCAATGCGCCGTTGGGTCATCGTTGACTCCGCCGCGGACGACGCCGCGCCGCACGACAGCACGCGAGTTGAGATCAACCACCACTGGTCGTGACGTGCGTCGCCGAGGGATCGCATTTGGGCCAGCCGCGCCGAGGGGCACGGGAGGCCAGTCTCCGCCCCCCCATCGCGAGCGCGACGCGCAGGAGGGGGGGCGACGCGATGCGTGACGCCCAGGCAGACGTGCCCTCGGCCTGACGGCTTCGGGCGCAACTTGCGTTCAAAGACTCGATGGTTCACGGGATTCTGCAATTCAC
>JPCS01 
GCGGGTAATCCCGCCTGACCTGGGGTCGCGGTCGAAGGCGCAATGCGCCGTTGGGTCATCGTTGACTCCGCCGCGGACGACGCCGCGCCGCACGACAGCACGCGAGTTGAGATCAACCACCACTGGTCGTGACGTGCGTCGCCGAGGGATCGCATTTGGGCCAGCCGCGCCGAGGGGCACGGGAGGCCAGTCTCCGCCCCCCCATCGCGAGCGCGACGCGCAGGAGGGGGGGCGACGCGATGCGTGACGCCCAGGCAGACGTGCCCTCGGCCTGACGGCTTCGGGCGCAACTTGCGTTCAAAGACTCGATGGTTCACGGGATTCTGCAATTCAC
>JPCS02 
GCGGGTAATCCCGCCTGACCTGGGGTCGCGGTCGAAGGCGCAATGCGCCGTTGGGTCATCGTTGACTCCGCCGCGGACGACGCCGCGCCGCACGACAGCACGCGAGTTGAGATCAACCACCACTGGTCGTGACGTGCGTCGCCGAGGGATCGCATTTGGGCCAGCCGCGCCGAGGGGCACGGGAGGCCAGTCTCCGCCCCCCCATCGCGAGCGCGACGCGCAGGAGGGGGGGCGACGCGATGCGTGACGCCCAGGCAGACGTG-CCTCGGCCTGACGGCTTCGGGCGCAACTTGCGTTCAAAGACTCGATGGTTCACGGGATTCTGCAATTCAC
>JPCS03 
GCGGGTAATCCCGCCTGACCTGGGGTCGCGGTCGAAGGCGCAATGCGCCGTTGGGTCATCGTTGACTCCGCCGCGGACGACGCCGCGCCGCACGACAGCACGCGAGTTGAGATCAACCACCACTGGTCGTGACGTGCGTCGCCGAGGGATCGCATTTGGGCCAGCCGCGCCGAGGGGCACGGGAGGCCAGTCTCCGCCCCCCCATCGCGAGCGCGACGCGCAGGAGGGGGGGCGACGCGATGCGTGACGCCCAGGCAGACGTG-CCTCGGCCTGACGGCTTCGGGCGCAACTTGCGTTCAAAGACTCGATGGTTCACGGGATTCTGCAATTCAC
>JPYD 
GCGGGTAATCCCGCCTGACCTGGGGTCGCGGTCGAAGGCGCAATGCGCCGTTGGGTCATCGTTGACTCCGCCGCGGACGACGCCGCGCCGCACGACAGCACGCGAGTTGAGATCAACCACCACTGGTCGTGACGTGCGTCGCCGAGGGATCGCATTTGGGCCAGCCGCGCCGAGGGGCACGGGAGGCCAGTCTCCGCCCCCCCATCGCGAGCGCGACGCGCAGGAGGGGGGGCGACGCGATGCGTGACGCCCAGGCAGACGTGCCCTCGGCCTGACGGCTTCGGGCGCAACTTGCGTTCAAAGACTCGATGGTTCACGGGATTCTGCAATTCAC
>kr67 
GCGGGTAATCCCGCCTGACCTGGGGTCGCGGTCGAAGGCGCAATGCGCCGTTGGGTCATCGTTGACTCCGCCGCGGACGACGCCGCGCCGCACGACAGCACGCGAGTTGAGATCAACCACCACTGGTCGTGACGTGCGTCGCCGAGGGATCGCATTTGGGCCAGCCGCGCCGAGGGGCACGGGAGGCCAGTCTCCGCCCCCCCATCGCGAGCGCGACGCGCAGGAGGGGGGGCGACGCGATGCGTGACGCCCAGGCAGACGTGCCCTCGGCCTGACGGCTTCGGGCGCAACTTGCGTTCAAAGACTCGATGGTTCACGGGATTCTGCAATTCAC
>kr81 
GCGGGTAATCCCGCCTGACCTGGGGTCGCGGTCGAAGGCGCAATGCGCCGTTGGGTCATCGTTGACTCCGCCGCGGACGACGCCGCGCCGCACGACAGCACGCGAGTTGAGATCAACCACCACTGGTCGTGACGTGCGTCGCCGAGGGATCGCATTTGGGCCAGCCGCGCCGAGGGGCACGGGAGGCCAGTCTCCGCCCCCCCATCGCGAGCGCGACGCGCAGGAGGGGGGGCGACGCGATGCGTGACGCCCAGGCAGACGTGCCCTCGGCCTGACGGCTTCGGGCGCAACTTGCGTTCAAAGACTCGATGGTTCACGGGATTCTGCAATTCAC
>kr82 
GCGGGTAATCCCGCCTGACCTGGGGTCGCGGTCGAAGGCGCAATGCGCCGTTGGGTCATCGTTGACTCCGCCGCGGACGACGCCGCGCCGCACGACAGCACGCGAGTTGAGATCAACCACCACTGGTCGTGACGTGCGTCGCCGAGGGATCGCATTTGGGCCAGCCGCGCCGAGGGGCACGGGAGGCCAGTCTCCGCCCCCCCATCGCGAGCGCGACGCGCAGGAGGGGGGGCGACGCGATGCGTGACGCCCAGGCAGACGTGCCCTCGGCCTGACGGCTTCGGGCGCAACTTGCGTTCAAAGACTCGATGGTTCACGGGATTCTGCAATTCAC
>kr85 
GCGGGTAATCCCGCCTGACCTGGGGTCGCGGTCGAAGGCGCAATGCGCCGTTGGGTCATCGTTGACTCCGCCGCGGACGACGCCGCGCCGCACGACAGCACGCGAGTTGAGATCAACCACCACTGGTCGTGACGTGCGTCGCCGAGGGATCGCATTTGGGCCAGCCGCGCCGAGGGGCACGGGAGGCCAGTCTCCGCCCCCCCATCGCGAGCGCGACGCGCAGGAGGGGGGGCGACGCGATGCGTGACGCCCAGGCAGACGTG-CCTCGGCCTGACGGCTTCGGGCGCAACTTGCGTTCAAAGACTCGATGGTTCACGGGATTCTGCAATTCAC
>LYG01 
GCGGGTAATCCCGCCTGACCTGGGGTCGCGGTCGAAGGCGCAATGCGCCGTTGGGTCATCGTTGACTCCGCCGCGGACGACGCCGCGCCGCACGACAGCACGCGAGTTGAGATCAACCACCACTGGTCGTGACGTGCGTCGCCGAGGGATCGCATTTGGGCCAGCCGCGCCGAGGGGCACGGGAGGCCAGTCTCCGCCCCCCCATCGCGAGCGCGACGCGCAGGAGGGGGGGCGACGCGATGCGTGACGCCCAGGCAGACGTGCCCTCGGCCTGACGGCTTCGGGCGCAACTTGCGTTCAAAGACTCGATGGTTCACGGGATTCTGCAATTCAC
>LYG02 
GCGGGTAATCCCGCCTGACCTGGGGTCGCGGTCGAAGGCGCAATGCGCCGTTGGGTCATCGTTGACTCCGCCGCGGACGACGCCGCGCCGCACGACAGCACGCGAGTTGAGATCAACCACCACTGGTCGTGACGTGCGTCGCCGAGGGATCGCATTTGGGCCAGCCGCGCCGAGGGGCACGGGAGGCCAGTCTCCGCCCCCCCATCGCGAGCGCGACGCGCAGGAGGGGGGGCGACGCGATGCGTGACGCCCAGGCAGACGTGCCCTCGGCCTGACGGCTTCGGGCGCAACTTGCGTTCAAAGACTCGATGGTTCACGGGATTCTGCAATTCAC
>LYG03 
GCGGGTAATCCCGCCTGACCTGGGGTCGCGGTCGAAGGCGCAATGCGCCGTTGGGTCATCGTTGACTCCGCCGCGGACGACGCCGCGCCGCACGACAGCACGCGAGTTGAGATCAACCACCACTGGTCGTGACGTGCGTCGCCGAGGGATCGCATTTGGGCCAGCCGCGCCGAGGGGCACGGGAGGCCAGTCTCCGCCCCCCCATCGCGAGCGCGACGCGCAGGAGGGGGGGCGACGCGATGCGTGACGCCCAGGCAGACGTGCCCTCGGCCTGACGGCTTCGGGCGCAACTTGCGTTCAAAGACTCGATGGTTCACGGGATTCTGCAATTCAC
>LYG04 
GCGGGTAATCCCGCCTGACCTGGGGTCGCGGTCGAAGGCGCAATGCGCCGTTGGGTCATCGTTGACTCCGCCGCGGACGACGCCGCGCCGCACGACAGCACGCGAGTTGAGATCAACCACCACTGGTCGTGACGTGCGTCGCCGAGGGATCGCATTTGGGCCAGCCGCGCCGAGGGGCACGGGAGGCCAGTCTCCGCCCCCCCATCGCGAGCGCGACGCGCAGGAGGGGGGGCGACGCGATGCGTGACGCCCAGGCAGACGTG-CCTCGGCCTGACGGCTTCGGGCGCAACTTGCGTTCAAAGACTCGATGGTTCACGGGATTCTGCAATTCAC
>LYG05 
GCGGGTAATCCCGCCTGACCTGGGGTCGCGGTCGAAGGCGCAATGCGCCGTTGGGTCATCGTTGACTCCGCCGCGGACGACGCCGCGCCGCACGACAGCACGCGAGTTGAGATCAACCACCACTGGTCGTGACGTGCGTCGCCGAGGGATCGCATTTGGGCCAGCCGCGCCGAGGGGCACGGGAGGCCAGTCTCCGCCCCCCCATCGCGAGCGCGACGCGCAGGAGGGGGGGCGACGCGATGCGTGACGCCCAGGCAGACGTG-CCTCGGCCTGACGGCTTCGGGCGCAACTTGCGTTCAAAGACTCGATGGTTCACGGGATTCTGCAATTCAC
>LYG06 
GCGGGTAATCCCGCCTGACCTGGGGTCGCGGTCGAAGGCGCAATGCGCCGTTGGGTCATCGTTGACTCCGCCGCGGACGACGCCGCGCCGCACGACAGCACGCGAGTTGAGATCAACCACCACTGGTCGTGACGTGCGTCGCCGAGGGATCGCATTTGGGCCAGCCGCGCCGAGGGGCACGGGAGGCCAGTCTCCGCCCCCCCATCGCGAGCGCGACGCGCAGGAGGGGGGGCGACGCGATGCGTGACGCCCAGGCAGACGTG-CCTCGGCCTGACGGCTTCGGGCGCAACTTGCGTTCAAAGACTCGATGGTTCACGGGATTCTGCAATTCAC
>LYG07 
GCGGGTAATCCCGCCTGACCTGGGGTCGCGGTCGAAGGCGCAATGCGCCGTTGGGTCATCGTTGACTCCGCCGCGGACGACGCCGCGCCGCACGACAGCACGCGAGTTGAGATCAACCACCACTGGTCGTGACGTGCGTCGCCGAGGGATCGCATTTGGGCCAGCCGCGCCGAGGGGCACGGGAGGCCAGTCTCCGCCCCCCCATCGCGAGCGCGACGCGCAGGAGGGGGGGCGACGCGATGCGTGACGCCCAGGCAGACGTG-CCTCGGCCTGACGGCTTCGGGCGCAACTTGCGTTCAAAGACTCGATGGTTCACGGGATTCTGCAATTCAC
>NJ01 
GCGGGTAATCCCGCCTGACCTGGGGTCGCGGTCGAAGGCGCAATGCGCCGTTGGGTCATCGTTGACTCCGCCGCGGACGACGCCGCGCCGCACGACAGCACGCGAGTTGAGATCAACCACCACTGGTCGTGACGTGCGTCGCCGAGGGATCGCATTTGGGCCAGCCGCGCCGAGGGGCACGGGAGGCCAGTCTCCGCCCCCCCATCGCGAGCGCGACGCGCAGGAGGGGGGGCGACGCGATGCGTGACGCCCAGGCAGACGTG-CCTCGGCCTGACGGCTTCGGGCGCAACTTGCGTTCAAAGACTCGATGGTTCACGGGATTCTGCAATTCAC
>NJ02 
GCGGGTAATCCCGCCTGACCTGGGGTCGCGGTCGAAGGCGCAATGCGCCGTTGGGTCATCGTTGACTCCGCCGCGGACGACGCCGCGCCGCACGACAGCACGCGAGTTGAGATCAACCACCACTGGTCGTGACGTGCGTCGCCGAGGGATCGCATTTGGGCCAGCCGCGCCGAGGGGCACGGGAGGCCAGTCTCCGCCCCCCCATCGCGAGCGCGACGCGCAGGAGGGGGGGCGACGCGATGCGTGACGCCCAGGCAGACGTGCCCTCGGCCTGACGGCTTCGGGCGCAACTTGCGTTCAAAGACTCGATGGTTCACGGGATTCTGCAATTCAC
>NJ03 
GCGGGTAATCCCGCCTGACCTGGGGTCGCGGTCGAAGGCGCAATGCGCCGTTGGGTCATCGTTGACTCCGCCGCGGACGACGCCGCGCCGCACGACAGCACGCGAGTTGAGATCAACCACCACTGGTCGTGACGTGCGTCGCCGAGGGATCGCATTTGGGCCAGCCGCGCCGAGGGGCACGGGAGGCCAGTCTCCGCCCCCCCATCGCGAGCGCGACGCGCAGGAGGGGGGGCGACGCGATGCGTGACGCCCAGGCAGACGTGCCCTCGGCCTGACGGCTTCGGGCGCAACTTGCGTTCAAAGACTCGATGGTTCACGGGATTCTGCAATTCAC
>NJ04 
GCGGGTAATCCCGCCTGACCTGGGGTCGCGGTCGAAGGCGCAATGCGCCGTTGGGTCATCGTTGACTCCGCCGCGGACGACGCCGCGCCGCACGACAGCACGCGAGTTGAGATCAACCACCACTGGTCGTGACGTGCGTCGCCGAGGGATCGCATTTGGGCCAGCCGCGCCGAGGGGCACGGGAGGCCAGTCTCCGCCCCCCCATCGCGAGCGCGACGCGCAGGAGGGGGGGCGACGCGATGCGTGACGCCCAGGCAGACGTG-CCTCGGCCTGACGGCTTCGGGCGCAACTTGCGTTCAAAGACTCGATGGTTCACGGGATTCTGCAATTCAC
>NJ05 
GCGGGTAATCCCGCCTGACCTGGGGTCGCGGTCGAAGGCGCAATGCGCCGTTGGGTCATCGTTGACTCCGCCGCGGACGACGCCGCGCCGCACGACAGCACGCGAGTTGAGATCAACCACCACTGGTCGTGACGTGCGTCGCCGAGGGATCGCATTTGGGCCAGCCGCGCCGAGGGGCACGGGAGGCCAGTCTCCGCCCCCCCATCGCGAGCGCGACGCGCAGGAGGGGGGGCGACGCGATGCGTGACGCCCAGGCAGACGTG-CCTCGGCCTGACGGCTTCGGGCGCAACTTGCGTTCAAAGACTCGATGGTTCACGGGATTCTGCAATTCAC
>QD011 
GCGGGTAATCCCGCCTGACCTGGGGTCGCGGTCGAAGGCGCAATGCGCCGTTGGGTCATCGTTGACTCCGCCGCGGACGACGCCGCGCCGCACGACAGCACGCGAGTTGAGATCAACCACCACTGGTCGTGACGTGCGTCGCCGAGGGATCGCATTTGGGCCAGCCGCGCCGAGGGGCACGGGAGGCCAGTCTCCGCCCCCCCATCGCGAGCGCGACGCGCAGGAGGGGGGGCGACGCGATGCGTGACGCCCAGGCAGACGTG-CCTCGGCCTGACGGCTTCGGGCGCAACTTGCGTTCAAAGACTCGATGGTTCACGGGATTCTGCAATTCAC
>QD013 
GCGGGTAATCCCGCCTGACCTGGGGTCGCGGTCGAAGGCGCAATGCGCCGTTGGGTCATCGTTGACTCCGCCGCGGACGACGCCGCGCCGCACGACAGCACGCGAGTTGAGATCAACCACCACTGGTCGTGACGTGCGTCGCCGAGGGATCGCATTTGGGCCAGCCGCGCCGAGGGGCACGGGAGGCCAGTCTCCGCCCCCCCATCGCGAGCGCGACGCGCAGGAGGGGGGGCGACGCGATGCGTGACGCCCAGGCAGACGTG-CCTCGGCCTGACGGCTTCGGGCGCAACTTGCGTTCAAAGACTCGATGGTTCACGGGATTCTGCAATTCAC
>QD018 
GCGGGTAATCCCGCCTGACCTGGGGTCGCGGTCGAAGGCGCAATGCGCCGTTGGGTCATCGTTGACTCCGCCGCGGACGACGCCGCGCCGCACGACAGCACGCGAGTTGAGATCAACCACCACTGGTCGTGACGTGCGTCGCCGAGGGATCGCATTTGGGCCAGCCGCGCCGAGGGGCACGGGAGGCCAGTCTCCGCCCCCCCATCGCGAGCGCGACGCGCAGGAGGGGGGGCGACGCGATGCGTGACGCCCAGGCAGACGTG-CCTCGGCCTGACGGCTTCGGGCGCAACTTGCGTTCAAAGACTCGATGGTTCACGGGATTCTGCAATTCAC
>QD02 
GCGGGTAATCCCGCCTGACCTGGGGTCGCGGTCGAAGGCGCAATGCGCCGTTGGGTCATCGTTGACTCCGCCGCGGACGACGCCGCGCCGCACGACAGCACGCGAGTTGAGATCAACCACCACTGGTCGTGACGTGCGTCGCCGAGGGATCGCATTTGGGCCAGCCGCGCCGAGGGGCACGGGAGGCCAGTCTCCGCCCCCCCATCGCGAGCGCGACGCGCAGGAGGGGGGGCGACGCGATGCGTGACGCCCAGGCAGACGTG-CCTCGGCCTGACGGCTTCGGGCGCAACTTGCGTTCAAAGACTCGATGGTTCACGGGATTCTGCAATTCAC
>QD021 
GCGGGTAATCCCGCCTGACCTGGGGTCGCGGTCGAAGGCGCAATGCGCCGTTGGGTCATCGTTGACTCCGCCGCGGACGACGCCGCGCCGCACGACAGCACGCGAGTTGAGATCAACCACCACTGGTCGTGACGTGCGTCGCCGAGGGATCGCATTTGGGCCAGCCGCGCCGAGGGGCACGGGAGGCCAGTCTCCGCCCCCCCATCGCGAGCGCGACGCGCAGGAGGGGGGGCGACGCGATGCGTGACGCCCAGGCAGACGTG-CCTCGGCCTGACGGCTTCGGGCGCAACTTGCGTTCAAAGACTCGATGGTTCACGGGATTCTGCAATTCAC
>QD03 
GCGGGTAATCCCGCCTGACCTGGGGTCGCGGTCGAAGGCGCAATGCGCCGTTGGGTCATCGTTGACTCCGCCGCGGACGACGCCGCGCCGCACGACAGCACGCGAGTTGAGATCAACCACCACTGGTCGTGACGTGCGTCGCCGAGGGATCGCATTTGGGCCAGCCGCGCCGAGGGGCACGGGAGGCCAGTCTCCGCCCCCCCATCGCGAGCGCGACGCGCAGGAGGGGGGGCGACGCGATGCGTGACGCCCAGGCAGACGTGCCCTCGGCCTGACGGCTTCGGGCGCAACTTGCGTTCAAAGACTCGATGGTTCACGGGATTCTGCAATTCAC
>QD04 
GCGGGTAATCCCGCCTGACCTGGGGTCGCGGTCGAAGGCGCAATGCGCCGTTGGGTCATCGTTGACTCCGCCGCGGACGACGCCGCGCCGCACGACAGCACGCGAGTTGAGATCAACCACCACTGGTCGTGACGTGCGTCGCCGAGGGATCGCATTTGGGCCAGCCGCGCCGAGGGGCACGGGAGGCCAGTCTCCGCCCCCCCATCGCGAGCGCGACGCGCAGGAGGGGGGGCGACGCGATGCGTGACGCCCAGGCAGACGTGCCCTCGGCCTGACGGCTTCGGGCGCAACTTGCGTTCAAAGACTCGATGGTTCACGGGATTCTGCAATTCAC
>QD05 
GCGGGTAATCCCGCCTGACCTGGGGTCGCGGTCGAAGGCGCAATGCGCCGTTGGGTCATCGTTGACTCCGCCGCGGACGACGCCGCGCCGCACGACAGCACGCGAGTTGAGATCAACCACCACTGGTCGTGACGTGCGTCGCCGAGGGATCGCATTTGGGCCAGCCGCGCCGAGGGGCACGGGAGGCCAGTCTCCGCCCCCCCATCGCGAGCGCGACGCGCAGGAGGGGGGGCGACGCGATGCGTGACGCCCAGGCAGACGTGCCCTCGGCCTGACGGCTTCGGGCGCAACTTGCGTTCAAAGACTCGATGGTTCACGGGATTCTGCAATTCAC
>QD07 
GCGGGTAATCCCGCCTGACCTGGGGTCGCGGTCGAAGGCGCAATGCGCCGTTGGGTCATCGTTGACTCCGCCGCGGACGACGCCGCGCCGCACGACAGCACGCGAGTTGAGATCAACCACCACTGGTCGTGACGTGCGTCGCCGAGGGATCGCATTTGGGCCAGCCGCGCCGAGGGGCACGGGAGGCCAGTCTCCGCCCCCCCATCGCGAGCGCGACGCGCAGGAGGGGGGGCGACGCGATGCGTGACGCCCAGGCAGACGTG-CCTCGGCCTGACGGCTTCGGGCGCAACTTGCGTTCAAAGACTCGATGGTTCACGGGATTCTGCAATTCAC
>QD09 
GCGGGTAATCCCGCCTGACCTGGGGTCGCGGTCGAAGGCGCAATGCGCCGTTGGGTCATCGTTGACTCCGCCGCGGACGACGCCGCGCCGCACGACAGCACGCGAGTTGAGATCAACCACCACTGGTCGTGACGTGCGTCGCCGAGGGATCGCATTTGGGCCAGCCGCGCCGAGGGGCACGGGAGGCCAGTCTCCGCCCCCCCATCGCGAGCGCGACGCGCAGGAGGGGGGGCGACGCGATGCGTGACGCCCAGGCAGACGTG-CCTCGGCCTGACGGCTTCGGGCGCAACTTGCGTTCAAAGACTCGATGGTTCACGGGATTCTGCAATTCAC
>SH01 
GCGGGTAATCCCGCCTGACCTGGGGTCGCGGTCGAAGGCGCAATGCGCCGTTGGGTCATCGTTGACTCCGCCGCGGACGACGCCGCGCCGCACGACAGCACGCGAGTTGAGATCAACCACCACTGGTCGTGACGTGCGTCGCCGAGGGATCGCATTTGGGCCAGCCGCGCCGAGGGGCACGGGAGGCCAGTCTCCGCCCCCCCATCGCGAGCGCGACGCGCAGGAGGGGGGGCGACGCGATGCGTGACGCCCAGGCAGACGTG-CCTCGGCCTGACGGCTTCGGGCGCAACTTGCGTTCAAAGACTCGATGGTTCACGGGATTCTGCAATTCAC
>SH02 
GCGGGTAATCCCGCCTGACCTGGGGTCGCGGTCGAAGGCGCAATGCGCCGTTGGGTCATCGTTGACTCCGCCGCGGACGACGCCGCGCCGCACGACAGCACGCGAGTTGAGATCAACCACCACTGGTCGTGACGTGCGTCGCCGAGGGATCGCATTTGGGCCAGCCGCGCCGAGGGGCACGGGAGGCCAGTCTCCGCCCCCCCATCGCGAGCGCGACGCGCAGGAGGGGGGGCGACGCGATGCGTGACGCCCAGGCAGACGTGCCCTCGGCCTGACGGCTTCGGGCGCAACTTGCGTTCAAAGACTCGATGGTTCACGGGATTCTGCAATTCAC
>SH03 
GCGGGTAATCCCGCCTGACCTGGGGTCGCGGTCGAAGGCGCAATGCGCCGTTGGGTCATCGTTGACTCCGCCGCGGACGACGCCGCGCCGCACGACAGCACGCGAGTTGAGATCAACCACCACTGGTCGTGACGTGCGTCGCCGAGGGATCGCATTTGGGCCAGCCGCGCCGAGGGGCACGGGAGGCCAGTCTCCGCCCCCCCATCGCGAGCGCGACGCGCAGGAGGGGGGGCGACGCGATGCGTGACGCCCAGGCAGACGTGCCCTCGGCCTGACGGCTTCGGGCGCAACTTGCGTTCAAAGACTCGATGGTTCACGGGATTCTGCAATTCAC
>SH04 
GCGGGTAATCCCGCCTGACCTGGGGTCGCGGTCGAAGGCGCAATGCGCCGTTGGGTCATCGTTGACTCCGCCGCGGACGACGCCGCGCCGCACGACAGCACGCGAGTTGAGATCAACCACCACTGGTCGTGACGTGCGTCGCCGAGGGATCGCATTTGGGCCAGCCGCGCCGAGGGGCACGGGAGGCCAGTCTCCGCCCCCCCATCGCGAGCGCGACGCGCAGGAGGGGGGGCGACGCGATGCGTGACGCCCAGGCAGACGTG-CCTCGGCCTGACGGCTTCGGGCGCAACTTGCGTTCAAAGACTCGATGGTTCACGGGATTCTGCAATTCAC
>TW02 
GCGGGTAATCCCGCCTGACCTGGGGTCGCGGTCGAAGGCGCAATGCGCCGTTGGGTCATCGTTGACTCCGCCGCGGACGACGCCGCGCCGCACGACAGCACGCGAGTTGAGATCAACCACCACTGGTCGTGACGTGCGTCGCCGAGGGATCGCATTTGGGCCAGCCGCGCCGAGGGGCACGGGAGGCCAGTCTCCGCCCCCCCATCGCGAGCGCGACGCGCAGGAGGGGGGGCGACGCGATGCGTGACGCCCAGGCAGACGTGCCCTCGGCCTGACGGCTTCGGGCGCAACTTGCGTTCAAAGACTCGATGGTTCACGGGATTCTGCAATTCAC
>TW03 
GCGGGTAATCCCGCCTGACCTGGGGTCGCGGTCGAAGGCGCAATGCGCCGTTGGGTCATCGTTGACTCCGCCGCGGACGACGCCGCGCCGCACGACAGCACGCGAGTTGAGATCAACCACCACTGGTCGTGACGTGCGTCGCCGAGGGATCGCATTTGGGCCAGCCGCGCCGAGGGGCACGGGAGGCCAGTCTCCGCCCCCCCATCGCGAGCGCGACGCGCAGGAGGGGGGGCGACGCGATGCGTGACGCCCAGGCAGACGTGCCCTCGGCCTGACGGCTTCGGGCGCAACTTGCGTTCAAAGACTCGATGGTTCACGGGATTCTGCAATTCAC
>TZ01 
GCGGGTAATCCCGCCTGACCTGGGGTCGCGGTCGAAGGCGCAATGCGCCGTTGGGTCATCGTTGACTCCGCCGCGGACGACGCCGCGCCGCACGACAGCACGCGAGTTGAGATCAACCACCACTGGTCGTGACGTGCGTCGCCGAGGGATCGCATTTGGGCCAGCCGCGCCGAGGGGCACGGGAGGCCAGTCTCCGCCCCCCCATCGCGAGCGCGACGCGCAGGAGGGGGGGCGACGCGATGCGTGACGCCCAGGCAGACGTGCCCTCGGCCTGACGGCTTCGGGCGCAACTTGCGTTCAAAGACTCGATGGTTCACGGGATTCTGCAATTCAC
>TZ010 
GCGGGTAATCCCGCCTGACCTGGGGTCGCGGTCGAAGGCGCAATGCGCCGTTGGGTCATCGTTGACTCCGCCGCGGACGACGCCGCGCCGCACGACAGCACGCGAGTTGAGATCAACCACCACTGGTCGTGACGTGCGTCGCCGAGGGATCGCATTTGGGCCAGCCGCGCCGAGGGGCACGGGAGGCCAGTCTCCGCCCCCCCATCGCGAGCGCGACGCGCAGGAGGGGGGGCGACGCGATGCGTGACGCCCAGGCAGACGTG-CCTCGGCCTGACGGCTTCGGGCGCAACTTGCGTTCAAAGACTCGATGGTTCACGGGATTCTGCAATTCAC
>TZ011 
GCGGGTAATCCCGCCTGACCTGGGGTCGCGGTCGAAGGCGCAATGCGCCGTTGGGTCATCGTTGACTCCGCCGCGGACGACGCCGCGCCGCACGACAGCACGCGAGTTGAGATCAACCACCACTGGTCGTGACGTGCGTCGCCGAGGGATCGCATTTGGGCCAGCCGCGCCGAGGGGCACGGGAGGCCAGTCTCCGCCCCCCCATCGCGAGCGCGACGCGCAGGAGGGGGGGCGACGCGATGCGTGACGCCCAGGCAGACGTG-CCTCGGCCTGACGGCTTCGGGCGCAACTTGCGTTCAAAGACTCGATGGTTCACGGGATTCTGCAATTCAC
>TZ012 
GCGGGTAATCCCGCCTGACCTGGGGTCGCGGTCGAAGGCGCAATGCGCCGTTGGGTCATCGTTGACTCCGCCGCGGACGACGCCGCGCCGCACGACAGCACGCGAGTTGAGATCAACCACCACTGGTCGTGACGTGCGTCGCCGAGGGATCGCATTTGGGCCAGCCGCGCCGAGGGGCACGGGAGGCCAGTCTCCGCCCCCCCATCGCGAGCGCGACGCGCAGGAGGGGGGGCGACGCGATGCGTGACGCCCAGGCAGACGTG-CCTCGGCCTGACGGCTTCGGGCGCAACTTGCGTTCAAAGACTCGATGGTTCACGGGATTCTGCAATTCAC
>TZ02 
GCGGGTAATCCCGCCTGACCTGGGGTCGCGGTCGAAGGCGCAATGCGCCGTTGGGTCATCGTTGACTCCGCCGCGGACGACGCCGCGCCGCACGACAGCACGCGAGTTGAGATCAACCACCACTGGTCGTGACGTGCGTCGCCGAGGGATCGCATTTGGGCCAGCCGCGCCGAGGGGCACGGGAGGCCAGTCTCCGCCCCCCCATCGCGAGCGCGACGCGCAGGAGGGGGGGCGACGCGATGCGTGACGCCCAGGCAGACGTG-CCTCGGCCTGACGGCTTCGGGCGCAACTTGCGTTCAAAGACTCGATGGTTCACGGGATTCTGCAATTCAC
>TZ03 
GCGGGTAATCCCGCCTGACCTGGGGTCGCGGTCGAAGGCGCAATGCGCCGTTGGGTCATCGTTGACTCCGCCGCGGACGACGCCGCGCCGCACGACAGCACGCGAGTTGAGATCAACCACCACTGGTCGTGACGTGCGTCGCCGAGGGATCGCATTTGGGCCAGCCGCGCCGAGGGGCACGGGAGGCCAGTCTCCGCCCCCCCATCGCGAGCGCGACGCGCAGGAGGGGGGGCGACGCGATGCGTGACGCCCAGGCAGACGTGCCCTCGGCCTGACGGCTTCGGGCGCAACTTGCGTTCAAAGACTCGATGGTTCACGGGATTCTGCAATTCAC
>TZ04 
GCGGGTAATCCCGCCTGACCTGGGGTCGCGGTCGAAGGCGCAATGCGCCGTTGGGTCATCGTTGACTCCGCCGCGGACGACGCCGCGCCGCACGACAGCACGCGAGTTGAGATCAACCACCACTGGTCGTGACGTGCGTCGCCGAGGGATCGCATTTGGGCCAGCCGCGCCGAGGGGCACGGGAGGCCAGTCTCCGCCCCCCCATCGCGAGCGCGACGCGCAGGAGGGGGGGCGACGCGATGCGTGACGCCCAGGCAGACGTGCCCTCGGCCTGACGGCTTCGGGCGCAACTTGCGTTCAAAGACTCGATGGTTCACGGGATTCTGCAATTCAC
>TZ05 
GCGGGTAATCCCGCCTGACCTGGGGTCGCGGTCGAAGGCGCAATGCGCCGTTGGGTCATCGTTGACTCCGCCGCGGACGACGCCGCGCCGCACGACAGCACGCGAGTTGAGATCAACCACCACTGGTCGTGACGTGCGTCGCCGAGGGATCGCATTTGGGCCAGCCGCGCCGAGGGGCACGGGAGGCCAGTCTCCGCCCCCCCATCGCGAGCGCGACGCGCAGGAGGGGGGGCGACGCGATGCGTGACGCCCAGGCAGACGTG-CCTCGGCCTGACGGCTTCGGGCGCAACTTGCGTTCAAAGACTCGATGGTTCACGGGATTCTGCAATTCAC
>TZ06 
GCGGGTAATCCCGCCTGACCTGGGGTCGCGGTCGAAGGCGCAATGCGCCGTTGGGTCATCGTTGACTCCGCCGCGGACGACGCCGCGCCGCACGACAGCACGCGAGTTGAGATCAACCACCACTGGTCGTGACGTGCGTCGCCGAGGGATCGCATTTGGGCCAGCCGCGCCGAGGGGCACGGGAGGCCAGTCTCCGCCCCCCCATCGCGAGCGCGACGCGCAGGAGGGGGGGCGACGCGATGCGTGACGCCCAGGCAGACGTGCCCTCGGCCTGACGGCTTCGGGCGCAACTTGCGTTCAAAGACTCGATGGTTCACGGGATTCTGCAATTCAC
>TZ07 
GCGGGTAATCCCGCCTGACCTGGGGTCGCGGTCGAAGGCGCAATGCGCCGTTGGGTCATCGTTGACTCCGCCGCGGACGACGCCGCGCCGCACGACAGCACGCGAGTTGAGATCAACCACCACTGGTCGTGACGTGCGTCGCCGAGGGATCGCATTTGGGCCAGCCGCGCCGAGGGGCACGGGAGGCCAGTCTCCGCCCCCCCATCGCGAGCGCGACGCGCAGGAGGGGGGGCGACGCGATGCGTGACGCCCAGGCAGACGTG-CCTCGGCCTGACGGCTTCGGGCGCAACTTGCGTTCAAAGACTCGATGGTTCACGGGATTCTGCAATTCAC
>TZ08 
GCGGGTAATCCCGCCTGACCTGGGGTCGCGGTCGAAGGCGCAATGCGCCGTTGGGTCATCGTTGACTCCGCCGCGGACGACGCCGCGCCGCACGACAGCACGCGAGTTGAGATCAACCACCACTGGTCGTGACGTGCGTCGCCGAGGGATCGCATTTGGGCCAGCCGCGCCGAGGGGCACGGGAGGCCAGTCTCCGCCCCCCCATCGCGAGCGCGACGCGCAGGAGGGGGGGCGACGCGATGCGTGACGCCCAGGCAGACGTGCCCTCGGCCTGACGGCTTCGGGCGCAACTTGCGTTCAAAGACTCGATGGTTCACGGGATTCTGCAATTCAC
>TZ09 
GCGGGTAATCCCGCCTGACCTGGGGTCGCGGTCGAAGGCGCAATGCGCCGTTGGGTCATCGTTGACTCCGCCGCGGACGACGCCGCGCCGCACGACAGCACGCGAGTTGAGATCAACCACCACTGGTCGTGACGTGCGTCGCCGAGGGATCGCATTTGGGCCAGCCGCGCCGAGGGGCACGGGAGGCCAGTCTCCGCCCCCCCATCGCGAGCGCGACGCGCAGGAGGGGGGGCGACGCGATGCGTGACGCCCAGGCAGACGTG-CCTCGGCCTGACGGCTTCGGGCGCAACTTGCGTTCAAAGACTCGATGGTTCACGGGATTCTGCAATTCAC
>WH010 
GCGGGTAATCCCGCCTGACCTGGGGTCGCGGTCGAAGGCGCAATGCGCCGTTGGGTCATCGTTGACTCCGCCGCGGACGACGCCGCGCCGCACGACAGCACGCGAGTTGAGATCAACCACCACTGGTCGTGACGTGCGTCGCCGAGGGATCGCATTTGGGCCAGCCGCGCCGAGGGGCACGGGAGGCCAGTCTCCGCCCCCCCATCGCGAGCGCGACGCGCAGGAGGGGGGGCGACGCGATGCGTGACGCCCAGGCAGACGTG-CCTCGGCCTGACGGCTTCGGGCGCAACTTGCGTTCAAAGACTCGATGGTTCACGGGATTCTGCAATTCAC
>WH02 
GCGGGTAATCCCGCCTGACCTGGGGTCGCGGTCGAAGGCGCAATGCGCCGTTGGGTCATCGTTGACTCCGCCGCGGACGACGCCGCGCCGCACGACAGCACGCGAGTTGAGATCAACCACCACTGGTCGTGACGTGCGTCGCCGAGGGATCGCATTTGGGCCAGCCGCGCCGAGGGGCACGGGAGGCCAGTCTCCGCCCCCCCATCGCGAGCGCGACGCGCAGGAGGGGGGGCGACGCGATGCGTGACGCCCAGGCAGACGTGCCCTCGGCCTGACGGCTTCGGGCGCAACTTGCGTTCAAAGACTCGATGGTTCACGGGATTCTGCAATTCAC
>WH04 
GCGGGTAATCCCGCCTGACCTGGGGTCGCGGTCGAAGGCGCAATGCGCCGTTGGGTCATCGTTGACTCCGCCGCGGACGACGCCGCGCCGCACGACAGCACGCGAGTTGAGATCAACCACCACTGGTCGTGACGTGCGTCGCCGAGGGATCGCATTTGGGCCAGCCGCGCCGAGGGGCACGGGAGGCCAGTCTCCGCCCCCCCATCGCGAGCGCGACGCGCAGGAGGGGGGGCGACGCGATGCGTGACGCCCAGGCAGACGTG-CCTCGGCCTGACGGCTTCGGGCGCAACTTGCGTTCAAAGACTCGATGGTTCACGGGATTCTGCAATTCAC
>WH05 
GCGGGTAATCCCGCCTGACCTGGGGTCGCGGTCGAAGGCGCAATGCGCCGTTGGGTCATCGTTGACTCCGCCGCGGACGACGCCGCGCCGCACGACAGCACGCGAGTTGAGATCAACCACCACTGGTCGTGACGTGCGTCGCCGAGGGATCGCATTTGGGCCAGCCGCGCCGAGGGGCACGGGAGGCCAGTCTCCGCCCCCCCATCGCGAGCGCGACGCGCAGGAGGGGGGGCGACGCGATGCGTGACGCCCAGGCAGACGTG-CCTCGGCCTGACGGCTTCGGGCGCAACTTGCGTTCAAAGACTCGATGGTTCACGGGATTCTGCAATTCAC
>WH06 
GCGGGTAATCCCGCCTGACCTGGGGTCGCGGTCGAAGGCGCAATGCGCCGTTGGGTCATCGTTGACTCCGCCGCGGACGACGCCGCGCCGCACGACAGCACGCGAGTTGAGATCAACCACCACTGGTCGTGACGTGCGTCGCCGAGGGATCGCATTTGGGCCAGCCGCGCCGAGGGGCACGGGAGGCCAGTCTCCGCCCCCCCATCGCGAGCGCGACGCGCAGGAGGGGGGGCGACGCGATGCGTGACGCCCAGGCAGACGTG-CCTCGGCCTGACGGCTTCGGGCGCAACTTGCGTTCAAAGACTCGATGGTTCACGGGATTCTGCAATTCAC
>WH07 
GCGGGTAATCCCGCCTGACCTGGGGTCGCGGTCGAAGGCGCAATGCGCCGTTGGGTCATCGTTGACTCCGCCGCGGACGACGCCGCGCCGCACGACAGCACGCGAGTTGAGATCAACCACCACTGGTCGTGACGTGCGTCGCCGAGGGATCGCATTTGGGCCAGCCGCGCCGAGGGGCACGGGAGGCCAGTCTCCGCCCCCCCATCGCGAGCGCGACGCGCAGGAGGGGGGGCGACGCGATGCGTGACGCCCAGGCAGACGTG-CCTCGGCCTGACGGCTTCGGGCGCAACTTGCGTTCAAAGACTCGATGGTTCACGGGATTCTGCAATTCAC
>WH08 
GCGGGTAATCCCGCCTGACCTGGGGTCGCGGTCGAAGGCGCAATGCGCCGTTGGGTCATCGTTGACTCCGCCGCGGACGACGCCGCGCCGCACGACAGCACGCGAGTTGAGATCAACCACCACTGGTCGTGACGTGCGTCGCCGAGGGATCGCATTTGGGCCAGCCGCGCCGAGGGGCACGGGAGGCCAGTCTCCGCCCCCCCATCGCGAGCGCGACGCGCAGGAGGGGGGGCGACGCGATGCGTGACGCCCAGGCAGACGTG-CCTCGGCCTGACGGCTTCGGGCGCAACTTGCGTTCAAAGACTCGATGGTTCACGGGATTCTGCAATTCAC
>WH09 
GCGGGTAATCCCGCCTGACCTGGGGTCGCGGTCGAAGGCGCAATGCGCCGTTGGGTCATCGTTGACTCCGCCGCGGACGACGCCGCGCCGCACGACAGCACGCGAGTTGAGATCAACCACCACTGGTCGTGACGTGCGTCGCCGAGGGATCGCATTTGGGCCAGCCGCGCCGAGGGGCACGGGAGGCCAGTCTCCGCCCCCCCATCGCGAGCGCGACGCGCAGGAGGGGGGGCGACGCGATGCGTGACGCCCAGGCAGACGTGCCCTCGGCCTGACGGCTTCGGGCGCAACTTGCGTTCAAAGACTCGATGGTTCACGGGATTCTGCAATTCAC
>WN01 
GCGGGTAATCCCGCCTGACCTGGGGTCGCGGTCGAAGGCGCAATGCGCCGTTGGGTCATCGTTGACTCCGCCGCGGACGACGCCGCGCCGCACGACAGCACGCGAGTTGAGATCAACCACCACTGGTCGTGACGTGCGTCGCCGAGGGATCGCATTTGGGCCAGCCGCGCCGAGGGGCACGGGAGGCCAGTCTCCGCCCCCCCATCGCGAGCGCGACGCGCAGGAGGGGGGGCGACGCGATGCGTGACGCCCAGGCAGACGTGCCCTCGGCCTGACGGCTTCGGGCGCAACTTGCGTTCAAAGACTCGATGGTTCACGGGATTCTGCAATTCAC
>WN010 
GCGGGTAATCCCGCCTGACCTGGGGTCGCGGTCGAAGGCGCAATGCGCCGTTGGGTCATCGTTGACTCCGCCGCGGACGACGCCGCGCCGCACGACAGCACGCGAGTTGAGATCAACCACCACTGGTCGTGACGTGCGTCGCCGAGGGATCGCATTTGGGCCAGCCGCGCCGAGGGGCACGGGAGGCCAGTCTCCGCCCCCCCATCGCGAGCGCGACGCGCAGGAGGGGGGGCGACGCGATGCGTGACGCCCAGGCAGACGTG-CCTCGGCCTGACGGCTTCGGGCGCAACTTGCGTTCAAAGACTCGATGGTTCACGGGATTCTGCAATTCAC
>WN011 
GCGGGTAATCCCGCCTGACCTGGGGTCGCGGTCGAAGGCGCAATGCGCCGTTGGGTCATCGTTGACTCCGCCGCGGACGACGCCGCGCCGCACGACAGCACGCGAGTTGAGATCAACCACCACTGGTCGTGACGTGCGTCGCCGAGGGATCGCATTTGGGCCAGCCGCGCCGAGGGGCACGGGAGGCCAGTCTCCGCCCCCCCATCGCGAGCGCGACGCGCAGGAGGGGGGGCGACGCGATGCGTGACGCCCAGGCAGACGTG-CCTCGGCCTGACGGCTTCGGGCGCAACTTGCGTTCAAAGACTCGATGGTTCACGGGATTCTGCAATTCAC
>WN02 
GCGGGTAATCCCGCCTGACCTGGGGTCGCGGTCGAAGGCGCAATGCGCCGTTGGGTCATCGTTGACTCCGCCGCGGACGACGCCGCGCCGCACGACAGCACGCGAGTTGAGATCAACCACCACTGGTCGTGACGTGCGTCGCCGAGGGATCGCATTTGGGCCAGCCGCGCCGAGGGGCACGGGAGGCCAGTCTCCGCCCCCCCATCGCGAGCGCGACGCGCAGGAGGGGGGGCGACGCGATGCGTGACGCCCAGGCAGACGTGCCCTCGGCCTGACGGCTTCGGGCGCAACTTGCGTTCAAAGACTCGATGGTTCACGGGATTCTGCAATTCAC
>WN03 
GCGGGTAATCCCGCCTGACCTGGGGTCGCGGTCGAAGGCGCAATGCGCCGTTGGGTCATCGTTGACTCCGCCGCGGACGACGCCGCGCCGCACGACAGCACGCGAGTTGAGATCAACCACCACTGGTCGTGACGTGCGTCGCCGAGGGATCGCATTTGGGCCAGCCGCGCCGAGGGGCACGGGAGGCCAGTCTCCGCCCCCCCATCGCGAGCGCGACGCGCAGGAGGGGGGGCGACGCGATGCGTGACGCCCAGGCAGACGTGCCCTCGGCCTGACGGCTTCGGGCGCAACTTGCGTTCAAAGACTCGATGGTTCACGGGATTCTGCAATTCAC
>WN04 
GCGGGTAATCCCGCCTGACCTGGGGTCGCGGTCGAAGGCGCAATGCGCCGTTGGGTCATCGTTGACTCCGCCGCGGACGACGCCGCGCCGCACGACAGCACGCGAGTTGAGATCAACCACCACTGGTCGTGACGTGCGTCGCCGAGGGATCGCATTTGGGCCAGCCGCGCCGAGGGGCACGGGAGGCCAGTCTCCGCCCCCCCATCGCGAGCGCGACGCGCAGGAGGGGGGGCGACGCGATGCGTGACGCCCAGGCAGACGTG-CCTCGGCCTGACGGCTTCGGGCGCAACTTGCGTTCAAAGACTCGATGGTTCACGGGATTCTGCAATTCAC
>WN05 
GCGGGTAATCCCGCCTGACCTGGGGTCGCGGTCGAAGGCGCAATGCGCCGTTGGGTCATCGTTGACTCCGCCGCGGACGACGCCGCGCCGCACGACAGCACGCGAGTTGAGATCAACCACCACTGGTCGTGACGTGCGTCGCCGAGGGATCGCATTTGGGCCAGCCGCGCCGAGGGGCACGGGAGGCCAGTCTCCGCCCCCCCATCGCGAGCGCGACGCGCAGGAGGGGGGGCGACGCGATGCGTGACGCCCAGGCAGACGTG-CCTCGGCCTGACGGCTTCGGGCGCAACTTGCGTTCAAAGACTCGATGGTTCACGGGATTCTGCAATTCAC
>WN06 
GCGGGTAATCCCGCCTGACCTGGGGTCGCGGTCGAAGGCGCAATGCGCCGTTGGGTCATCGTTGACTCCGCCGCGGACGACGCCGCGCCGCACGACAGCACGCGAGTTGAGATCAACCACCACTGGTCGTGACGTGCGTCGCCGAGGGATCGCATTTGGGCCAGCCGCGCCGAGGGGCACGGGAGGCCAGTCTCCGCCCCCCCATCGCGAGCGCGACGCGCAGGAGGGGGGGCGACGCGATGCGTGACGCCCAGGCAGACGTG-CCTCGGCCTGACGGCTTCGGGCGCAACTTGCGTTCAAAGACTCGATGGTTCACGGGATTCTGCAATTCAC
>WN07 
GCGGGTAATCCCGCCTGACCTGGGGTCGCGGTCGAAGGCGCAATGCGCCGTTGGGTCATCGTTGACTCCGCCGCGGACGACGCCGCGCCGCACGACAGCACGCGAGTTGAGATCAACCACCACTGGTCGTGACGTGCGTCGCCGAGGGATCGCATTTGGGCCAGCCGCGCCGAGGGGCACGGGAGGCCAGTCTCCGCCCCCCCATCGCGAGCGCGACGCGCAGGAGGGGGGGCGACGCGATGCGTGACGCCCAGGCAGACGTG-CCTCGGCCTGACGGCTTCGGGCGCAACTTGCGTTCAAAGACTCGATGGTTCACGGGATTCTGCAATTCAC
>WN08 
GCGGGTAATCCCGCCTGACCTGGGGTCGCGGTCGAAGGCGCAATGCGCCGTTGGGTCATCGTTGACTCCGCCGCGGACGACGCCGCGCCGCACGACAGCACGCGAGTTGAGATCAACCACCACTGGTCGTGACGTGCGTCGCCGAGGGATCGCATTTGGGCCAGCCGCGCCGAGGGGCACGGGAGGCCAGTCTCCGCCCCCCCATCGCGAGCGCGACGCGCAGGAGGGGGGGCGACGCGATGCGTGACGCCCAGGCAGACGTG-CCTCGGCCTGACGGCTTCGGGCGCAACTTGCGTTCAAAGACTCGATGGTTCACGGGATTCTGCAATTCAC
>WN09 
GCGGGTAATCCCGCCTGACCTGGGGTCGCGGTCGAAGGCGCAATGCGCCGTTGGGTCATCGTTGACTCCGCCGCGGACGACGCCGCGCCGCACGACAGCACGCGAGTTGAGATCAACCACCACTGGTCGTGACGTGCGTCGCCGAGGGATCGCATTTGGGCCAGCCGCGCCGAGGGGCACGGGAGGCCAGTCTCCGCCCCCCCATCGCGAGCGCGACGCGCAGGAGGGGGGGCGACGCGATGCGTGACGCCCAGGCAGACGTG-CCTCGGCCTGACGGCTTCGGGCGCAACTTGCGTTCAAAGACTCGATGGTTCACGGGATTCTGCAATTCAC
>XL01 
GCGGGTAATCCCGCCTGACCTGGGGTCGCGGTCGAAGGCGCAATGCGCCGTTGGGTCATCGTTGACTCCGCCGCGGACGACGCCGCGCCGCACGACAGCACGCGAGTTGAGATCAACCACCACTGGTCGTGACGTGCGTCGCCGAGGGATCGCATTTGGGCCAGCCGCGCCGAGGGGCACGGGAGGCCAGTCTCCGCCCCCCCATCGCGAGCGCGACGCGCAGGAGGGGGGGCGACGCGATGCGTGACGCCCAGGCAGACGTG-CCTCGGCCTGACGGCTTCGGGCGCAACTTGCGTTCAAAGACTCGATGGTTCACGGGATTCTGCAATTCAC
>XL010 
GCGGGTAATCCCGCCTGACCTGGGGTCGCGGTCGAAGGCGCAATGCGCCGTTGGGTCATCGTTGACTCCGCCGCGGACGACGCCGCGCCGCACGACAGCACGCGAGTTGAGATCAACCACCACTGGTCGTGACGTGCGTCGCCGAGGGATCGCATTTGGGCCAGCCGCGCCGAGGGGCACGGGAGGCCAGTCTCCGCCCCCCCATCGCGAGCGCGACGCGCAGGAGGGGGGGCGACGCGATGCGTGACGCCCAGGCAGACGTGCCCTCGGCCTGACGGCTTCGGGCGCAACTTGCGTTCAAAGACTCGATGGTTCACGGGATTCTGCAATTCAC
>XL011 
GCGGGTAATCCCGCCTGACCTGGGGTCGCGGTCGAAGGCGCAATGCGCCGTTGGGTCATCGTTGACTCCGCCGCGGACGACGCCGCGCCGCACGACAGCACGCGAGTTGAGATCAACCACCACTGGTCGTGACGTGCGTCGCCGAGGGATCGCATTTGGGCCAGCCGCGCCGAGGGGCACGGGAGGCCAGTCTCCGCCCCCCCATCGCGAGCGCGACGCGCAGGAGGGGGGGCGACGCGATGCGTGACGCCCAGGCAGACGTG-CCTCGGCCTGACGGCTTCGGGCGCAACTTGCGTTCAAAGACTCGATGGTTCACGGGATTCTGCAATTCAC
>XL03 
GCGGGTAATCCCGCCTGACCTGGGGTCGCGGTCGAAGGCGCAATGCGCCGTTGGGTCATCGTTGACTCCGCCGCGGACGACGCCGCGCCGCACGACAGCACGCGAGTTGAGATCAACCACCACTGGTCGTGACGTGCGTCGCCGAGGGATCGCATTTGGGCCAGCCGCGCCGAGGGGCACGGGAGGCCAGTCTCCGCCCCCCCATCGCGAGCGCGACGCGCAGGAGGGGGGGCGACGCGATGCGTGACGCCCAGGCAGACGTG-CCTCGGCCTGACGGCTTCGGGCGCAACTTGCGTTCAAAGACTCGATGGTTCACGGGATTCTGCAATTCAC
>XL04 
GCGGGTAATCCCGCCTGACCTGGGGTCGCGGTCGAAGGCGCAATGCGCCGTTGGGTCATCGTTGACTCCGCCGCGGACGACGCCGCGCCGCACGACAGCACGCGAGTTGAGATCAACCACCACTGGTCGTGACGTGCGTCGCCGAGGGATCGCATTTGGGCCAGCCGCGCCGAGGGGCACGGGAGGCCAGTCTCCGCCCCCCCATCGCGAGCGCGACGCGCAGGAGGGGGGGCGACGCGATGCGTGACGCCCAGGCAGACGTG-CCTCGGCCTGACGGCTTCGGGCGCAACTTGCGTTCAAAGACTCGATGGTTCACGGGATTCTGCAATTCAC
>XL05 
GCGGGTAATCCCGCCTGACCTGGGGTCGCGGTCGAAGGCGCAATGCGCCGTTGGGTCATCGTTGACTCCGCCGCGGACGACGCCGCGCCGCACGACAGCACGCGAGTTGAGATCAACCACCACTGGTCGTGACGTGCGTCGCCGAGGGATCGCATTTGGGCCAGCCGCGCCGAGGGGCACGGGAGGCCAGTCTCCGCCCCCCCATCGCGAGCGCGACGCGCAGGAGGGGGGGCGACGCGATGCGTGACGCCCAGGCAGACGTG-CCTCGGCCTGACGGCTTCGGGCGCAACTTGCGTTCAAAGACTCGATGGTTCACGGGATTCTGCAATTCAC
>XL06 
GCGGGTAATCCCGCCTGACCTGGGGTCGCGGTCGAAGGCGCAATGCGCCGTTGGGTCATCGTTGACTCCGCCGCGGACGACGCCGCGCCGCACGACAGCACGCGAGTTGAGATCAACCACCACTGGTCGTGACGTGCGTCGCCGAGGGATCGCATTTGGGCCAGCCGCGCCGAGGGGCACGGGAGGCCAGTCTCCGCCCCCCCATCGCGAGCGCGACGCGCAGGAGGGGGGGCGACGCGATGCGTGACGCCCAGGCAGACGTG-CCTCGGCCTGACGGCTTCGGGCGCAACTTGCGTTCAAAGACTCGATGGTTCACGGGATTCTGCAATTCAC
>XL07 
GCGGGTAATCCCGCCTGACCTGGGGTCGCGGTCGAAGGCGCAATGCGCCGTTGGGTCATCGTTGACTCCGCCGCGGACGACGCCGCGCCGCACGACAGCACGCGAGTTGAGATCAACCACCACTGGTCGTGACGTGCGTCGCCGAGGGATCGCATTTGGGCCAGCCGCGCCGAGGGGCACGGGAGGCCAGTCTCCGCCCCCCCATCGCGAGCGCGACGCGCAGGAGGGGGGGCGACGCGATGCGTGACGCCCAGGCAGACGTG-CCTCGGCCTGACGGCTTCGGGCGCAACTTGCGTTCAAAGACTCGATGGTTCACGGGATTCTGCAATTCAC
>XL08 
GCGGGTAATCCCGCCTGACCTGGGGTCGCGGTCGAAGGCGCAATGCGCCGTTGGGTCATCGTTGACTCCGCCGCGGACGACGCCGCGCCGCACGACAGCACGCGAGTTGAGATCAACCACCACTGGTCGTGACGTGCGTCGCCGAGGGATCGCATTTGGGCCAGCCGCGCCGAGGGGCACGGGAGGCCAGTCTCCGCCCCCCCATCGCGAGCGCGACGCGCAGGAGGGGGGGCGACGCGATGCGTGACGCCCAGGCAGACGTG-CCTCGGCCTGACGGCTTCGGGCGCAACTTGCGTTCAAAGACTCGATGGTTCACGGGATTCTGCAATTCAC
>XL09 
GCGGGTAATCCCGCCTGACCTGGGGTCGCGGTCGAAGGCGCAATGCGCCGTTGGGTCATCGTTGACTCCGCCGCGGACGACGCCGCGCCGCACGACAGCACGCGAGTTGAGATCAACCACCACTGGTCGTGACGTGCGTCGCCGAGGGATCGCATTTGGGCCAGCCGCGCCGAGGGGCACGGGAGGCCAGTCTCCGCCCCCCCATCGCGAGCGCGACGCGCAGGAGGGGGGGCGACGCGATGCGTGACGCCCAGGCAGACGTG-CCTCGGCCTGACGGCTTCGGGCGCAACTTGCGTTCAAAGACTCGATGGTTCACGGGATTCTGCAATTCAC
>XM01 
GCGGGTAATCCCGCCTGACCTGGGGTCGCGGTCGAAGGCGCAATGCGCCGTTGGGTCATCGTTGACTCCGCCGCGGACGACGCCGCGCCGCACGACAGCACGCGAGTTGAGATCAACCACCACTGGTCGTGACGTGCGTCGCCGAGGGATCGCATTTGGGCCAGCCGCGCCGAGGGGCACGGGAGGCCAGTCTCCGCCCCCCCATCGCGAGCGCGACGCGCAGGAGGGGGGGCGACGCGATGCGTGACGCCCAGGCAGACGTG-CCTCGGCCTGACGGCTTCGGGCGCAACTTGCGTTCAAAGACTCGATGGTTCACGGGATTCTGCAATTCAC
>XS01 
GCGGGTAATCCCGCCTGACCTGGGGTCGCGGTCGAAGGCGCAATGCGCCGTTGGGTCATCGTTGACTCCGCCGCGGACGACGCCGCGCCGCACGACAGCACGCGAGTTGAGATCAACCACCACTGGTCGTGACGTGCGTCGCCGAGGGATCGCATTTGGGCCAGCCGCGCCGAGGGGCACGGGAGGCCAGTCTCCGCCCCCCCATCGCGAGCGCGACGCGCAGGAGGGGGGGCGACGCGATGCGTGACGCCCAGGCAGACGTGCCCTCGGCCTGACGGCTTCGGGCGCAACTTGCGTTCAAAGACTCGATGGTTCACGGGATTCTGCAATTCAC
>XS02 
GCGGGTAATCCCGCCTGACCTGGGGTCGCGGTCGAAGGCGCAATGCGCCGTTGGGTCATCGTTGACTCCGCCGCGGACGACGCCGCGCCGCACGACAGCACGCGAGTTGAGATCAACCACCACTGGTCGTGACGTGCGTCGCCGAGGGATCGCATTTGGGCCAGCCGCGCCGAGGGGCACGGGAGGCCAGTCTCCGCCCCCCCATCGCGAGCGCGACGCGCAGGAGGGGGGGCGACGCGATGCGTGACGCCCAGGCAGACGTG-CCTCGGCCTGACGGCTTCGGGCGCAACTTGCGTTCAAAGACTCGATGGTTCACGGGATTCTGCAATTCAC
>XS03 
GCGGGTAATCCCGCCTGACCTGGGGTCGCGGTCGAAGGCGCAATGCGCCGTTGGGTCATCGTTGACTCCGCCGCGGACGACGCCGCGCCGCACGACAGCACGCGAGTTGAGATCAACCACCACTGGTCGTGACGTGCGTCGCCGAGGGATCGCATTTGGGCCAGCCGCGCCGAGGGGCACGGGAGGCCAGTCTCCGCCCCCCCATCGCGAGCGCGACGCGCAGGAGGGGGGGCGACGCGATGCGTGACGCCCAGGCAGACGTG-CCTCGGCCTGACGGCTTCGGGCGCAACTTGCGTTCAAAGACTCGATGGTTCACGGGATTCTGCAATTCAC
>ZS010 
GCGGGTAATCCCGCCTGACCTGGGGTCGCGGTCGAAGGCGCAATGCGCCGTTGGGTCATCGTTGACTCCGCCGCGGACGACGCCGCGCCGCACGACAGCACGCGAGTTGAGATCAACCACCACTGGTCGTGACGTGCGTCGCCGAGGGATCGCATTTGGGCCAGCCGCGCCGAGGGGCACGGGAGGCCAGTCTCCGCCCCCCCATCGCGAGCGCGACGCGCAGGAGGGGGGGCGACGCGATGCGTGACGCCCAGGCAGACGTG-CCTCGGCCTGACGGCTTCGGGCGCAACTTGCGTTCAAAGACTCGATGGTTCACGGGATTCTGCAATTCAC
>ZS011 
GCGGGTAATCCCGCCTGACCTGGGGTCGCGGTCGAAGGCGCAATGCGCCGTTGGGTCATCGTTGACTCCGCCGCGGACGACGCCGCGCCGCACGACAGCACGCGAGTTGAGATCAACCACCACTGGTCGTGACGTGCGTCGCCGAGGGATCGCATTTGGGCCAGCCGCGCCGAGGGGCACGGGAGGCCAGTCTCCGCCCCCCCATCGCGAGCGCGACGCGCAGGAGGGGGGGCGACGCGATGCGTGACGCCCAGGCAGACGTG-CCTCGGCCTGACGGCTTCGGGCGCAACTTGCGTTCAAAGACTCGATGGTTCACGGGATTCTGCAATTCAC
>ZS012 
GCGGGTAATCCCGCCTGACCTGGGGTCGCGGTCGAAGGCGCAATGCGCCGTTGGGTCATCGTTGACTCCGCCGCGGACGACGCCGCGCCGCACGACAGCACGCGAGTTGAGATCAACCACCACTGGTCGTGACGTGCGTCGCCGAGGGATCGCATTTGGGCCAGCCGCGCCGAGGGGCACGGGAGGCCAGTCTCCGCCCCCCCATCGCGAGCGCGACGCGCAGGAGGGGGGGCGACGCGATGCGTGACGCCCAGGCAGACGTGCCCTCGGCCTGACGGCTTCGGGCGCAACTTGCGTTCAAAGACTCGATGGTTCACGGGATTCTGCAATTCAC
>ZS013 
GCGGGTAATCCCGCCTGACCTGGGGTCGCGGTCGAAGGCGCAATGCGCCGTTGGGTCATCGTTGACTCCGCCGCGGACGACGCCGCGCCGCACGACAGCACGCGAGTTGAGATCAACCACCACTGGTCGTGACGTGCGTCGCCGAGGGATCGCATTTGGGCCAGCCGCGCCGAGGGGCACGGGAGGCCAGTCTCCGCCCCCCCATCGCGAGCGCGACGCGCAGGAGGGGGGGCGACGCGATGCGTGACGCCCAGGCAGACGTG-CCTCGGCCTGACGGCTTCGGGCGCAACTTGCGTTCAAAGACTCGATGGTTCACGGGATTCTGCAATTCAC
>ZS014 
GCGGGTAATCCCGCCTGACCTGGGGTCGCGGTCGAAGGCGCAATGCGCCGTTGGGTCATCGTTGACTCCGCCGCGGACGACGCCGCGCCGCACGACAGCACGCGAGTTGAGATCAACCACCACTGGTCGTGACGTGCGTCGCCGAGGGATCGCATTTGGGCCAGCCGCGCCGAGGGGCACGGGAGGCCAGTCTCCGCCCCCCCATCGCGAGCGCGACGCGCAGGAGGGGGGGCGACGCGATGCGTGACGCCCAGGCAGACGTG-CCTCGGCCTGACGGCTTCGGGCGCAACTTGCGTTCAAAGACTCGATGGTTCACGGGATTCTGCAATTCAC
>ZS015 
GCGGGTAATCCCGCCTGACCTGGGGTCGCGGTCGAAGGCGCAATGCGCCGTTGGGTCATCGTTGACTCCGCCGCGGACGACGCCGCGCCGCACGACAGCACGCGAGTTGAGATCAACCACCACTGGTCGTGACGTGCGTCGCCGAGGGATCGCATTTGGGCCAGCCGCGCCGAGGGGCACGGGAGGCCAGTCTCCGCCCCCCCATCGCGAGCGCGACGCGCAGGAGGGGGGGCGACGCGATGCGTGACGCCCAGGCAGACGTG-CCTCGGCCTGACGGCTTCGGGCGCAACTTGCGTTCAAAGACTCGATGGTTCACGGGATTCTGCAATTCAC
>ZS019 
GCGGGTAATCCCGCCTGACCTGGGGTCGCGGTCGAAGGCGCAATGCGCCGTTGGGTCATCGTTGACTCCGCCGCGGACGACGCCGCGCCGCACGACAGCACGCGAGTTGAGATCAACCACCACTGGTCGTGACGTGCGTCGCCGAGGGATCGCATTTGGGCCAGCCGCGCCGAGGGGCACGGGAGGCCAGTCTCCGCCCCCCCATCGCGAGCGCGACGCGCAGGAGGGGGGGCGACGCGATGCGTGACGCCCAGGCAGACGTG-CCTCGGCCTGACGGCTTCGGGCGCAACTTGCGTTCAAAGACTCGATGGTTCACGGGATTCTGCAATTCAC
>ZS06 
GCGGGTAATCCCGCCTGACCTGGGGTCGCGGTCGAAGGCGCAATGCGCCGTTGGGTCATCGTTGACTCCGCCGCGGACGACGCCGCGCCGCACGACAGCACGCGAGTTGAGATCAACCACCACTGGTCGTGACGTGCGTCGCCGAGGGATCGCATTTGGGCCAGCCGCGCCGAGGGGCACGGGAGGCCAGTCTCCGCCCCCCCATCGCGAGCGCGACGCGCAGGAGGGGGGGCGACGCGATGCGTGACGCCCAGGCAGACGTG-CCTCGGCCTGACGGCTTCGGGCGCAACTTGCGTTCAAAGACTCGATGGTTCACGGGATTCTGCAATTCAC
>ZS08 
GCGGGTAATCCCGCCTGACCTGGGGTCGCGGTCGAAGGCGCAATGCGCCGTTGGGTCATCGTTGACTCCGCCGCGGACGACGCCGCGCCGCACGACAGCACGCGAGTTGAGATCAACCACCACTGGTCGTGACGTGCGTCGCCGAGGGATCGCATTTGGGCCAGCCGCGCCGAGGGGCACGGGAGGCCAGTCTCCGCCCCCCCATCGCGAGCGCGACGCGCAGGAGGGGGGGCGACGCGATGCGTGACGCCCAGGCAGACGTG-CCTCGGCCTGACGGCTTCGGGCGCAACTTGCGTTCAAAGACTCGATGGTTCACGGGATTCTGCAATTCAC
>ZS09 
GCGGGTAATCCCGCCTGACCTGGGGTCGCGGTCGAAGGCGCAATGCGCCGTTGGGTCATCGTTGACTCCGCCGCGGACGACGCCGCGCCGCACGACAGCACGCGAGTTGAGATCAACCACCACTGGTCGTGACGTGCGTCGCCGAGGGATCGCATTTGGGCCAGCCGCGCCGAGGGGCACGGGAGGCCAGTCTCCGCCCCCCCATCGCGAGCGCGACGCGCAGGAGGGGGGGCGACGCGATGCGTGACGCCCAGGCAGACGTG-CCTCGGCCTGACGGCTTCGGGCGCAACTTGCGTTCAAAGACTCGATGGTTCACGGGATTCTGCAATTCAC
