# Supplementary material for: Genetic diversity and its conservation implications of Vitex rotundifolia (Lamiaceae) populations in East Asia
Source: PeerJ. 2019 Jan 11;7:e6194. doi: 10.7717/peerj.6194 (PMC6330945; doi:10.7717/peerj.6194)
Supplement: Supplemental Information 2 [file peerj-07-6194-s002.fasta]

>1_WC010 
GGCTCCTTTATGGAAGATGAGTAAATTCCTAGATCTAAGATGTGAACAAAATTATACCCATAACACCTACGTCAGCTTTTTGTTTGAATACAAACAAAACGAATCGCTTTCTAGATGATCCTTCTAGAAGAAGGTGATTCTAACAATCTTTCTAGTTACTTCGTTCTCTATTTCTATTTGAGAGGATCCTAAGGAAAAGGATTTTGTTTCCACCGAGCTAAAACAATATGCCGATGTCTCTAGTAAACCAAAGTCATCGTTGAATAGCTATTTTGCTCCAATTTCTTTCTTTAGAAAGAACAAAATGGAAGATTTAGTTACGATTAGAAATTGACTTTCTATCTTCAGCCATGGATCCTTTACTCATACTTATTCAATTGGAAGTCTTGGTCCAATTCAAAAATTATGTTTCGCAATTTCATAATCCAACTTTTCAATTTATAAGTGACTCATGGATACAAATCACAAGAATTCGTATTTGTTTCTCGAATTTATCATTGAGAGGTAAAGGATTAAATCCTTTTAAGAAATAAAGTTTTTGATCGGAATATGAATAAAACCGAAAGACCCTTTAACTATTAAGGGTTAATAGAACGAATCACACTTTTACCACTAAACTATACCCGCTACAATATGATTATTGTATACAAATGGATCTTTTGTCGAACAAGATAATTGAGCATCATTAAGATAGGATCTTCAAAGAATCATCAAAATGAGAGTGTTGGACTTTTTTTCGTGGGGAGATCAAAATTTAATGAGATTCGGAAAAGAGGCTTCA-TTAATTTCAATTAATTGAC-AAAGTTGTCTCTTTT-CTGAAGAAGATAGATACGGATCAAAAAAACA
>1_WC014 
GGCTCCTTTATGGAAGATGAGTAAATTCCTAGATCTAAGATGTGAACAAAATTATACCCATAACACCTACGTCAGCTTTTTGTTTGAATACAAACAAAACGAATCGCTTTCTAGATGATCCTTCTAGAAGAAGGTGATTCTAACAATCTTTCTAGTTACTTCGTTCTCTATTTCTATTTGAGAGGATCCTAAGGAAAAGGATTTTGTTTCCACCGAGCTAAAACAATATGCCGATGTCTCTAGTAAACCAAAGTCATCGTTGAATAGCTATTTTGCTCCAATTTCTTTCTTTAGAAAGAACAAAATGGAAGATTTAGTTACGATTAGAAATTGACTTTCTATCTTCAGCCATGGATCCTTTACTCATACTTATTCAATTGGAAGTCTTGGTCCAATTCAAAAATTATGTTTCGCAATTTCATAATCCAACTTTTCAATTTATAAGTGACTCATGGATACAAATCACAAGAATTCGTATTTGTTTCTCGAATTTATCATTGAGAGGTAAAGGATTAAATCCTTTTAAGAAATAAAGTTTTTGATCGGAATATGAATAAAACCGAAAGACCCTTTAACTATTAAGGGTTAATAGAACGAATCACACTTTTACCACTAAACTATACCCGCTACAATATGATTATTGTATACAAATGGATCTTTTGTCGAACAAGATAATTGAGCATCATTAAGATAGGATCTTCAAAGAATCATCAAAATGAGAGTGTTGGACTTTTTTTCGTGGGGAGATCAAAATTTAATGAGATTCGGAAAAGAGGCTTCA-TTAATTTCAATTAATTGAC-AAAGTTGTCTCTTTT-CTGAAGAAGATAGATACGGATCAAAAAAACA
>1_WC016 
GGCTCCTTTATGGAAGATGAGTAAATTCCTAGATCTAAGATGTGAACAAAATTATACCCATAACACCTACGTCAGCTTTTTGTTTGAATACAAACAAAACGAATCGCTTTCTAGATGATCCTTCTAGAAGAAGGTGATTCTAACAATCTTTCTAGTTACTTCGTTCTCTATTTCTATTTGAGAGGATCCTAAGGAAAAGGATTTTGTTTCCACCGAGCTAAAACAATATGCCGATGTCTCTAGTAAACCAAAGTCATCGTTGAATAGCTATTTTGCTCCAATTTCTTTCTTTAGAAAGAACAAAATGGAAGATTTAGTTACGATTAGAAATTGACTTTCTATCTTCAGCCATGGATCCTTTACTCATACTTATTCAATTGGAAGTCTTGGTCCAATTCAAAAATTATGTTTCGCAATTTCATAATCCAACTTTTCAATTTATAAGTGACTCATGGATACAAATCACAAGAATTCGTATTTGTTTCTCGAATTTATCATTGAGAGGTAAAGGATTAAATCCTTTTAAGAAATAAAGTTTTTGATCGGAATATGAATAAAACCGAAAGACCCTTTAACTATTAAGGGTTAATAGAACGAATCACACTTTTACCACTAAACTATACCCGCTACAATATGATTATTGTATACAAATGGATCTTTTGTCGAACAAGATAATTGAGCATCATTAAGATAGGATCTTCAAAGAATCATCAAAATGAGAGTGTTGGACTTTTTTTCGTGGGGAGATCAAAATTTAATGAGATTCGGAAAAGAGGCTTCA-TTAATTTCAATTAATTGAC-AAAGTTGTCTCTTTT-CTGAAGAAGATAGATACGGATCAAAAAAACA
>1_WC018 
GGCTCCTTTATGGAAGATGAGTAAATTCCTAGATCTAAGATGTGAACAAAATTATACCCATAACACCTACGTCAGCTTTTTGTTTGAATACAAACAAAACGAATCGCTTTCTAGATGATCCTTCTAGAAGAAGGTGATTCTAACAATCTTTCTAGTTACTTCGTTCTCTATTTCTATTTGAGAGGATCCTAAGGAAAAGGATTTTGTTTCCACCGAGCTAAAACAATATGCCGATGTCTCTAGTAAACCAAAGTCATCGTTGAATAGCTATTTTGCTCCAATTTCTTTCTTTAGAAAGAACAAAATGGAAGATTTAGTTACGATTAGAAATTGACTTTCTATCTTCAGCCATGGATCCTTTACTCATACTTATTCAATTGGAAGTCTTGGTCCAATTCAAAAATTATGTTTCGCAATTTCATAATCCAACTTTTCAATTTATAAGTGACTCATGGATACAAATCACAAGAATTCGTATTTGTTTCTCGAATTTATCATTGAGAGGTAAAGGATTAAATCCTTTTAAGAAATAAAGTTTTTGATCGGAATATGAATAAAACCGAAAGACCCTTTAACTATTAAGGGTTAATAGAACGAATCACACTTTTACCACTAAACTATACCCGCTACAATATGATTATTGTATACAAATGGATCTTTTGTCGAACAAGATAATTGAGCATCATTAAGATAGGATCTTCAAAGAATCATCAAAATGAGAGTGTTGGACTTTTTTTCGTGGGGAGATCAAAATTTAATGAGATTCGGAAAAGAGGCTTCA-TTAATTTCAATTAATTGAC-AAAGTTGTCTCTTTT-CTGAAGAAGATAGATACGGATCAAAAAAACA
>1_WC020 
GGCTCCTTTATGGAAGATGAGTAAATTCCTAGATCTAAGATGTGAACAAAATTATACCCATAACACCTACGTCAGCTTTTTGTTTGAATACAAACAAAACGAATCGCTTTCTAGATGATCCTTCTAGAAGAAGGTGATTCTAACAATCTTTCTAGTTACTTCGTTCTCTATTTCTATTTGAGAGGATCCTAAGGAAAAGGATTTTGTTTCCACCGAGCTAAAACAATATGCCGATGTCTCTAGTAAACCAAAGTCATCGTTGAATAGCTATTTTGCTCCAATTTCTTTCTTTAGAAAGAACAAAATGGAAGATTTAGTTACGATTAGAAATTGACTTTCTATCTTCAGCCATGGATCCTTTACTCATACTTATTCAATTGGAAGTCTTGGTCCAATTCAAAAATTATGTTTCGCAATTTCATAATCCAACTTTTCAATTTATAAGTGACTCATGGATACAAATCACAAGAATTCGTATTTGTTTCTCGAATTTATCATTGAGAGGTAAAGGATTAAATCCTTTTAAGAAATAAAGTTTTTGATCGGAATATGAATAAAACCGAAAGACCCTTTAACTATTAAGGGTTAATAGAACGAATCACACTTTTACCACTAAACTATACCCGCTACAATATGATTATTGTATACAAATGGATCTTTTGTCGAACAAGATAATTGAGCATCATTAAGATAGGATCTTCAAAGAATCATCAAAATGAGAGTGTTGGACTTTTTTTCGTGGGGAGATCAAAATTTAATGAGATTCGGAAAAGAGGCTTCA-TTAATTTCAATTAATTGAC-AAAGTTGTCTCTTTT-CTGAAGAAGATAGATACGGATCAAAAAAACA
>1_WC04 
GGCTCCTTTATGGAAGATGAGTAAATTCCTAGATCTAAGATGTGAACAAAATTATACCCATAACACCTACGTCAGCTTTTTGTTTGAATACAAACAAAACGAATCGCTTTCTAGATGATCCTTCTAGAAGAAGGTGATTCTAACAATCTTTCTAGTTACTTCGTTCTCTATTTCTATTTGAGAGGATCCTAAGGAAAAGGATTTTGTTTCCACCGAGCTAAAACAATATGCCGATGTCTCTAGTAAACCAAAGTCATCGTTGAATAGCTATTTTGCTCCAATTTCTTTCTTTAGAAAGAACAAAATGGAAGATTTAGTTACGATTAGAAATTGACTTTCTATCTTCAGCCATGGATCCTTTACTCATACTTATTCAATTGGAAGTCTTGGTCCAATTCAAAAATTATGTTTCGCAATTTCATAATCCAACTTTTCAATTTATAAGTGACTCATGGATACAAATCACAAGAATTCGTATTTGTTTCTCGAATTTATCATTGAGAGGTAAAGGATTAAATCCTTTTAAGAAATAAAGTTTTTGATCGGAATATGAATAAAACCGAAAGACCCTTTAACTATTAAGGGTTAATAGAACGAATCACACTTTTACCACTAAACTATACCCGCTACAATATGATTATTGTATACAAATGGATCTTTTGTCGAACAAGATAATTGAGCATCATTAAGATAGGATCTTCAAAGAATCATCAAAATGAGAGTGTTGGACTTTTTTTCGTGGGGAGATCAAAATTTAATGAGATTCGGAAAAGAGGCTTCA-TTAATTTCAATTAATTGAC-AAAGTTGTCTCTTTT-CTGAAGAAGATAGATACGGATCAAAAAAACA
>1_WC06 
GGCTCCTTTATGGAAGATGAGTAAATTCCTAGATCTAAGATGTGAACAAAATTATACCCATAACACCTACGTCAGCTTTTTGTTTGAATACAAACAAAACGAATCGCTTTCTAGATGATCCTTCTAGAAGAAGGTGATTCTAACAATCTTTCTAGTTACTTCGTTCTCTATTTCTATTTGAGAGGATCCTAAGGAAAAGGATTTTGTTTCCACCGAGCTAAAACAATATGCCGATGTCTCTAGTAAACCAAAGTCATCGTTGAATAGCTATTTTGCTCCAATTTCTTTCTTTAGAAAGAACAAAATGGAAGATTTAGTTACGATTAGAAATTGACTTTCTATCTTCAGCCATGGATCCTTTACTCATACTTATTCAATTGGAAGTCTTGGTCCAATTCAAAAATTATGTTTCGCAATTTCATAATCCAACTTTTCAATTTATAAGTGACTCATGGATACAAATCACAAGAATTCGTATTTGTTTCTCGAATTTATCATTGAGAGGTAAAGGATTAAATCCTTTTAAGAAATAAAGTTTTTGATCGGAATATGAATAAAACCGAAAGACCCTTTAACTATTAAGGGTTAATAGAACGAATCACACTTTTACCACTAAACTATACCCGCTACAATATGATTATTGTATACAAATGGATCTTTTGTCGAACAAGATAATTGAGCATCATTAAGATAGGATCTTCAAAGAATCATCAAAATGAGAGTGTTGGACTTTTTTTCGTGGGGAGATCAAAATTTAATGAGATTCGGAAAAGAGGCTTCA-TTAATTTCAATTAATTGAC-AAAGTTGTCTCTTTT-CTGAAGAAGATAGATACGGATCAAAAAAACA
>1_WC08 
GGCTCCTTTATGGAAGATGAGTAAATTCCTAGATCTAAGATGTGAACAAAATTATACCCATAACACCTACGTCAGCTTTTTGTTTGAATACAAACAAAACGAATCGCTTTCTAGATGATCCTTCTAGAAGAAGGTGATTCTAACAATCTTTCTAGTTACTTCGTTCTCTATTTCTATTTGAGAGGATCCTAAGGAAAAGGATTTTGTTTCCACCGAGCTAAAACAATATGCCGATGTCTCTAGTAAACCAAAGTCATCGTTGAATAGCTATTTTGCTCCAATTTCTTTCTTTAGAAAGAACAAAATGGAAGATTTAGTTACGATTAGAAATTGACTTTCTATCTTCAGCCATGGATCCTTTACTCATACTTATTCAATTGGAAGTCTTGGTCCAATTCAAAAATTATGTTTCGCAATTTCATAATCCAACTTTTCAATTTATAAGTGACTCATGGATACAAATCACAAGAATTCGTATTTGTTTCTCGAATTTATCATTGAGAGGTAAAGGATTAAATCCTTTTAAGAAATAAAGTTTTTGATCGGAATATGAATAAAACCGAAAGACCCTTTAACTATTAAGGGTTAATAGAACGAATCACACTTTTACCACTAAACTATACCCGCTACAATATGATTATTGTATACAAATGGATCTTTTGTCGAACAAGATAATTGAGCATCATTAAGATAGGATCTTCAAAGAATCATCAAAATGAGAGTGTTGGACTTTTTTTCGTGGGGAGATCAAAATTTAATGAGATTCGGAAAAGAGGCTTCA-TTAATTTCAATTAATTGAC-AAAGTTGTCTCTTTT-CTGAAGAAGATAGATACGGATCAAAAAAACA
>3_GD02 
GGCTCCTTTATGGAAGATGAGTAAATTCCTAGATCTAAGATGTGAACAAAATTATACCCATAACACCTACGTCAGCTTTTTGTTTGAATACAAACAAAACGAATCGCTTTCTAGATGATCCTTCTAGAAGAAGGTGATTCTAACAATCTTTCTAGTTACTTCGTTCTCTATTTCTATTTGAGAGGATCCTAAGGAAAAGGATTTTGTTTCCACCGAGCTAAAACAATATGCCGATGTCTCTAGTAAACCAAAGTCATCGTTGAATAGCTATTTTGCTCCAATTTCTTTCTTTAGAAAGAACAAAATGGAAGATTTAGTTACGATTAGAAATTGACTTTCTATCTTCAGCCATGGATCCTTTACTCATACTTATTCAATTGGAAGTCTTGGTCCAATTCAAAAATTATGTTTCGCAATTTCATAATCCAACTTTTCAATTTATAAGTGACTCATGGATACAAATCACAAGAATTCGTATTTGTTTCTCGAATTTATCATTGAGAGGTAAAGGATTAAATCCTTTTAAGAAATAAAGTTTTTGATCGGAATATGAATAAAACCGAAAGACCCTTTAACTATTAAGGGTTAATAGAACGAATCACACTTTTACCACTAAACTATACCCGCTACAATATGATTATTGTATACAAATGGATCTTTTGTCGAACAAGATAATTGAGCATCATTAAGATAGGATCTTCAAAGAATCATCAAAATGAGAGTGTTGGACTTTTTTTCGTGGGGAGATCAAAATTTAATGAGATTCGGAAAAGAGGCTTCA-TTAATTGAAATTAATTGAC-AAAGTTGTCTCTTTT-CTGAAGAAGATAGATACGGATCAAAAAAACA
>3_GX01 
GGCTCCTTTATGGAAGATGAGTAAATTCCTAGATCTAAGATGTGAACAAAATTATACCCATAACACCTACGTCAGCTTTTTGTTTGAATACAAACAAAACGAATCGCTTTCTAGATGATCCTTCTAGAAGAAGGTGATTCTAACAATCTTTCTAGTTACTTCGTTCTCTATTTCTATTTGAGAGGATCCTAAGGAAAAGGATTTTGTTTCCACCGAGCTAAAACAATATGCCGATGTCTCTAGTAAACCAAAGTCATCGTTGAATAGCTATTTTGCTCCAATTTCTTTCTTTAGAAAGAACAAAATGGAAGATTTAGTTACGATTAGAAATTGACTTTCTATCTTCAGCCATGGATCCTTTACTCATACTTATTCAATTGGAAGTCTTGGTCCAATTCAAAAATTATGTTTCGCAATTTCATAATCCAACTTTTCAATTTATAAGTGACTCATGGATACAAATCACAAGAATTCGTATTTGTTTCTCGAATTTATCATTGAGAGGTAAAGGATTAAATCCTTTTAAGAAATAAAGTTTTTGATCGGAATATGAATAAAACCGAAAGACCCTTTAACTATTAAGGGTTAATAGAACGAATCACACTTTTACCACTAAACTATACCCGCTACAATATGATTATTGTATACAAATGGATCTTTTGTCGAACAAGATAATTGAGCATCATTAAGATAGGATCTTCAAAGAATCATCAAAATGAGAGTGTTGGACTTTTTTTCGTGGGGAGATCAAAATTTAATGAGATTCGGAAAAGAGGCTTCA-TTAATTGAAATTAATTGAC-AAAGTTGTCTCTTTT-CTGAAGAAGATAGATACGGATCAAAAAAACA
>3_GX02 
GGCTCCTTTATGGAAGATGAGTAAATTCCTAGATCTAAGATGTGAACAAAATTATACCCATAACACCTACGTCAGCTTTTTGTTTGAATACAAACAAAACGAATCGCTTTCTAGATGATCCTTCTAGAAGAAGGTGATTCTAACAATCTTTCTAGTTACTTCGTTCTCTATTTCTATTTGAGAGGATCCTAAGGAAAAGGATTTTGTTTCCACCGAGCTAAAACAATATGCCGATGTCTCTAGTAAACCAAAGTCATCGTTGAATAGCTATTTTGCTCCAATTTCTTTCTTTAGAAAGAACAAAATGGAAGATTTAGTTACGATTAGAAATTGACTTTCTATCTTCAGCCATGGATCCTTTACTCATACTTATTCAATTGGAAGTCTTGGTCCAATTCAAAAATTATGTTTCGCAATTTCATAATCCAACTTTTCAATTTATAAGTGACTCATGGATACAAATCACAAGAATTCGTATTTGTTTCTCGAATTTATCATTGAGAGGTAAAGGATTAAATCCTTTTAAGAAATAAAGTTTTTGATCGGAATATGAATAAAACCGAAAGACCCTTTAACTATTAAGGGTTAATAGAACGAATCACACTTTTACCACTAAACTATACCCGCTACAATATGATTATTGTATACAAATGGATCTTTTGTCGAACAAGATAATTGAGCATCATTAAGATAGGATCTTCAAAGAATCATCAAAATGAGAGTGTTGGACTTTTTTTCGTGGGGAGATCAAAATTTAATGAGATTCGGAAAAGAGGCTTCA-TTAATTGAAATTAATTGAC-AAAGTTGTCTCTTTT-CTGAAGAAGATAGATACGGATCAAAAAAACA
>3_GX03 
GGCTCCTTTATGGAAGATGAGTAAATTCCTAGATCTAAGATGTGAACAAAATTATACCCATAACACCTACGTCAGCTTTTTGTTTGAATACAAACAAAACGAATCGCTTTCTAGATGATCCTTCTAGAAGAAGGTGATTCTAACAATCTTTCTAGTTACTTCGTTCTCTATTTCTATTTGAGAGGATCCTAAGGAAAAGGATTTTGTTTCCACCGAGCTAAAACAATATGCCGATGTCTCTAGTAAACCAAAGTCATCGTTGAATAGCTATTTTGCTCCAATTTCTTTCTTTAGAAAGAACAAAATGGAAGATTTAGTTACGATTAGAAATTGACTTTCTATCTTCAGCCATGGATCCTTTACTCATACTTATTCAATTGGAAGTCTTGGTCCAATTCAAAAATTATGTTTCGCAATTTCATAATCCAACTTTTCAATTTATAAGTGACTCATGGATACAAATCACAAGAATTCGTATTTGTTTCTCGAATTTATCATTGAGAGGTAAAGGATTAAATCCTTTTAAGAAATAAAGTTTTTGATCGGAATATGAATAAAACCGAAAGACCCTTTAACTATTAAGGGTTAATAGAACGAATCACACTTTTACCACTAAACTATACCCGCTACAATATGATTATTGTATACAAATGGATCTTTTGTCGAACAAGATAATTGAGCATCATTAAGATAGGATCTTCAAAGAATCATCAAAATGAGAGTGTTGGACTTTTTTTCGTGGGGAGATCAAAATTTAATGAGATTCGGAAAAGAGGCTTCA-TTAATTGAAATTAATTGAC-AAAGTTGTCTCTTTT-CTGAAGAAGATAGATACGGATCAAAAAAACA
>3_GX04 
GGCTCCTTTATGGAAGATGAGTAAATTCCTAGATCTAAGATGTGAACAAAATTATACCCATAACACCTACGTCAGCTTTTTGTTTGAATACAAACAAAACGAATCGCTTTCTAGATGATCCTTCTAGAAGAAGGTGATTCTAACAATCTTTCTAGTTACTTCGTTCTCTATTTCTATTTGAGAGGATCCTAAGGAAAAGGATTTTGTTTCCACCGAGCTAAAACAATATGCCGATGTCTCTAGTAAACCAAAGTCATCGTTGAATAGCTATTTTGCTCCAATTTCTTTCTTTAGAAAGAACAAAATGGAAGATTTAGTTACGATTAGAAATTGACTTTCTATCTTCAGCCATGGATCCTTTACTCATACTTATTCAATTGGAAGTCTTGGTCCAATTCAAAAATTATGTTTCGCAATTTCATAATCCAACTTTTCAATTTATAAGTGACTCATGGATACAAATCACAAGAATTCGTATTTGTTTCTCGAATTTATCATTGAGAGGTAAAGGATTAAATCCTTTTAAGAAATAAAGTTTTTGATCGGAATATGAATAAAACCGAAAGACCCTTTAACTATTAAGGGTTAATAGAACGAATCACACTTTTACCACTAAACTATACCCGCTACAATATGATTATTGTATACAAATGGATCTTTTGTCGAACAAGATAATTGAGCATCATTAAGATAGGATCTTCAAAGAATCATCAAAATGAGAGTGTTGGACTTTTTTTCGTGGGGAGATCAAAATTTAATGAGATTCGGAAAAGAGGCTTCA-TTAATTGAAATTAATTGAC-AAAGTTGTCTCTTTT-CTGAAGAAGATAGATACGGATCAAAAAAACA
>3_GX05 
GGCTCCTTTATGGAAGATGAGTAAATTCCTAGATCTAAGATGTGAACAAAATTATACCCATAACACCTACGTCAGCTTTTTGTTTGAATACAAACAAAACGAATCGCTTTCTAGATGATCCTTCTAGAAGAAGGTGATTCTAACAATCTTTCTAGTTACTTCGTTCTCTATTTCTATTTGAGAGGATCCTAAGGAAAAGGATTTTGTTTCCACCGAGCTAAAACAATATGCCGATGTCTCTAGTAAACCAAAGTCATCGTTGAATAGCTATTTTGCTCCAATTTCTTTCTTTAGAAAGAACAAAATGGAAGATTTAGTTACGATTAGAAATTGACTTTCTATCTTCAGCCATGGATCCTTTACTCATACTTATTCAATTGGAAGTCTTGGTCCAATTCAAAAATTATGTTTCGCAATTTCATAATCCAACTTTTCAATTTATAAGTGACTCATGGATACAAATCACAAGAATTCGTATTTGTTTCTCGAATTTATCATTGAGAGGTAAAGGATTAAATCCTTTTAAGAAATAAAGTTTTTGATCGGAATATGAATAAAACCGAAAGACCCTTTAACTATTAAGGGTTAATAGAACGAATCACACTTTTACCACTAAACTATACCCGCTACAATATGATTATTGTATACAAATGGATCTTTTGTCGAACAAGATAATTGAGCATCATTAAGATAGGATCTTCAAAGAATCATCAAAATGAGAGTGTTGGACTTTTTTTCGTGGGGAGATCAAAATTTAATGAGATTCGGAAAAGAGGCTTCA-TTAATTGAAATTAATTGAC-AAAGTTGTCTCTTTT-CTGAAGAAGATAGATACGGATCAAAAAAACA
>3_GX06 
GGCTCCTTTATGGAAGATGAGTAAATTCCTAGATCTAAGATGTGAACAAAATTATACCCATAACACCTACGTCAGCTTTTTGTTTGAATACAAACAAAACGAATCGCTTTCTAGATGATCCTTCTAGAAGAAGGTGATTCTAACAATCTTTCTAGTTACTTCGTTCTCTATTTCTATTTGAGAGGATCCTAAGGAAAAGGATTTTGTTTCCACCGAGCTAAAACAATATGCCGATGTCTCTAGTAAACCAAAGTCATCGTTGAATAGCTATTTTGCTCCAATTTCTTTCTTTAGAAAGAACAAAATGGAAGATTTAGTTACGATTAGAAATTGACTTTCTATCTTCAGCCATGGATCCTTTACTCATACTTATTCAATTGGAAGTCTTGGTCCAATTCAAAAATTATGTTTCGCAATTTCATAATCCAACTTTTCAATTTATAAGTGACTCATGGATACAAATCACAAGAATTCGTATTTGTTTCTCGAATTTATCATTGAGAGGTAAAGGATTAAATCCTTTTAAGAAATAAAGTTTTTGATCGGAATATGAATAAAACCGAAAGACCCTTTAACTATTAAGGGTTAATAGAACGAATCACACTTTTACCACTAAACTATACCCGCTACAATATGATTATTGTATACAAATGGATCTTTTGTCGAACAAGATAATTGAGCATCATTAAGATAGGATCTTCAAAGAATCATCAAAATGAGAGTGTTGGACTTTTTTTCGTGGGGAGATCAAAATTTAATGAGATTCGGAAAAGAGGCTTCA-TTAATTGAAATTAATTGAC-AAAGTTGTCTCTTTT-CTGAAGAAGATAGATACGGATCAAAAAAACA
>3_GX07 
GGCTCCTTTATGGAAGATGAGTAAATTCCTAGATCTAAGATGTGAACAAAATTATACCCATAACACCTACGTCAGCTTTTTGTTTGAATACAAACAAAACGAATCGCTTTCTAGATGATCCTTCTAGAAGAAGGTGATTCTAACAATCTTTCTAGTTACTTCGTTCTCTATTTCTATTTGAGAGGATCCTAAGGAAAAGGATTTTGTTTCCACCGAGCTAAAACAATATGCCGATGTCTCTAGTAAACCAAAGTCATCGTTGAATAGCTATTTTGCTCCAATTTCTTTCTTTAGAAAGAACAAAATGGAAGATTTAGTTACGATTAGAAATTGACTTTCTATCTTCAGCCATGGATCCTTTACTCATACTTATTCAATTGGAAGTCTTGGTCCAATTCAAAAATTATGTTTCGCAATTTCATAATCCAACTTTTCAATTTATAAGTGACTCATGGATACAAATCACAAGAATTCGTATTTGTTTCTCGAATTTATCATTGAGAGGTAAAGGATTAAATCCTTTTAAGAAATAAAGTTTTTGATCGGAATATGAATAAAACCGAAAGACCCTTTAACTATTAAGGGTTAATAGAACGAATCACACTTTTACCACTAAACTATACCCGCTACAATATGATTATTGTATACAAATGGATCTTTTGTCGAACAAGATAATTGAGCATCATTAAGATAGGATCTTCAAAGAATCATCAAAATGAGAGTGTTGGACTTTTTTTCGTGGGGAGATCAAAATTTAATGAGATTCGGAAAAGAGGCTTCA-TTAATTGAAATTAATTGAC-AAAGTTGTCTCTTTT-CTGAAGAAGATAGATACGGATCAAAAAAACA
>3_WC01 
GGCTCCTTTATGGAAGATGAGTAAATTCCTAGATCTAAGATGTGAACAAAATTATACCCATAACACCTACGTCAGCTTTTTGTTTGAATACAAACAAAACGAATCGCTTTCTAGATGATCCTTCTAGAAGAAGGTGATTCTAACAATCTTTCTAGTTACTTCGTTCTCTATTTCTATTTGAGAGGATCCTAAGGAAAAGGATTTTGTTTCCACCGAGCTAAAACAATATGCCGATGTCTCTAGTAAACCAAAGTCATCGTTGAATAGCTATTTTGCTCCAATTTCTTTCTTTAGAAAGAACAAAATGGAAGATTTAGTTACGATTAGAAATTGACTTTCTATCTTCAGCCATGGATCCTTTACTCATACTTATTCAATTGGAAGTCTTGGTCCAATTCAAAAATTATGTTTCGCAATTTCATAATCCAACTTTTCAATTTATAAGTGACTCATGGATACAAATCACAAGAATTCGTATTTGTTTCTCGAATTTATCATTGAGAGGTAAAGGATTAAATCCTTTTAAGAAATAAAGTTTTTGATCGGAATATGAATAAAACCGAAAGACCCTTTAACTATTAAGGGTTAATAGAACGAATCACACTTTTACCACTAAACTATACCCGCTACAATATGATTATTGTATACAAATGGATCTTTTGTCGAACAAGATAATTGAGCATCATTAAGATAGGATCTTCAAAGAATCATCAAAATGAGAGTGTTGGACTTTTTTTCGTGGGGAGATCAAAATTTAATGAGATTCGGAAAAGAGGCTTCA-TTAATTGAAATTAATTGAC-AAAGTTGTCTCTTTT-CTGAAGAAGATAGATACGGATCAAAAAAACA
>3_WC011 
GGCTCCTTTATGGAAGATGAGTAAATTCCTAGATCTAAGATGTGAACAAAATTATACCCATAACACCTACGTCAGCTTTTTGTTTGAATACAAACAAAACGAATCGCTTTCTAGATGATCCTTCTAGAAGAAGGTGATTCTAACAATCTTTCTAGTTACTTCGTTCTCTATTTCTATTTGAGAGGATCCTAAGGAAAAGGATTTTGTTTCCACCGAGCTAAAACAATATGCCGATGTCTCTAGTAAACCAAAGTCATCGTTGAATAGCTATTTTGCTCCAATTTCTTTCTTTAGAAAGAACAAAATGGAAGATTTAGTTACGATTAGAAATTGACTTTCTATCTTCAGCCATGGATCCTTTACTCATACTTATTCAATTGGAAGTCTTGGTCCAATTCAAAAATTATGTTTCGCAATTTCATAATCCAACTTTTCAATTTATAAGTGACTCATGGATACAAATCACAAGAATTCGTATTTGTTTCTCGAATTTATCATTGAGAGGTAAAGGATTAAATCCTTTTAAGAAATAAAGTTTTTGATCGGAATATGAATAAAACCGAAAGACCCTTTAACTATTAAGGGTTAATAGAACGAATCACACTTTTACCACTAAACTATACCCGCTACAATATGATTATTGTATACAAATGGATCTTTTGTCGAACAAGATAATTGAGCATCATTAAGATAGGATCTTCAAAGAATCATCAAAATGAGAGTGTTGGACTTTTTTTCGTGGGGAGATCAAAATTTAATGAGATTCGGAAAAGAGGCTTCA-TTAATTGAAATTAATTGAC-AAAGTTGTCTCTTTT-CTGAAGAAGATAGATACGGATCAAAAAAACA
>3_WC014 
GGCTCCTTTATGGAAGATGAGTAAATTCCTAGATCTAAGATGTGAACAAAATTATACCCATAACACCTACGTCAGCTTTTTGTTTGAATACAAACAAAACGAATCGCTTTCTAGATGATCCTTCTAGAAGAAGGTGATTCTAACAATCTTTCTAGTTACTTCGTTCTCTATTTCTATTTGAGAGGATCCTAAGGAAAAGGATTTTGTTTCCACCGAGCTAAAACAATATGCCGATGTCTCTAGTAAACCAAAGTCATCGTTGAATAGCTATTTTGCTCCAATTTCTTTCTTTAGAAAGAACAAAATGGAAGATTTAGTTACGATTAGAAATTGACTTTCTATCTTCAGCCATGGATCCTTTACTCATACTTATTCAATTGGAAGTCTTGGTCCAATTCAAAAATTATGTTTCGCAATTTCATAATCCAACTTTTCAATTTATAAGTGACTCATGGATACAAATCACAAGAATTCGTATTTGTTTCTCGAATTTATCATTGAGAGGTAAAGGATTAAATCCTTTTAAGAAATAAAGTTTTTGATCGGAATATGAATAAAACCGAAAGACCCTTTAACTATTAAGGGTTAATAGAACGAATCACACTTTTACCACTAAACTATACCCGCTACAATATGATTATTGTATACAAATGGATCTTTTGTCGAACAAGATAATTGAGCATCATTAAGATAGGATCTTCAAAGAATCATCAAAATGAGAGTGTTGGACTTTTTTTCGTGGGGAGATCAAAATTTAATGAGATTCGGAAAAGAGGCTTCA-TTAATTGAAATTAATTGAC-AAAGTTGTCTCTTTT-CTGAAGAAGATAGATACGGATCAAAAAAACA
>3_WC016 
GGCTCCTTTATGGAAGATGAGTAAATTCCTAGATCTAAGATGTGAACAAAATTATACCCATAACACCTACGTCAGCTTTTTGTTTGAATACAAACAAAACGAATCGCTTTCTAGATGATCCTTCTAGAAGAAGGTGATTCTAACAATCTTTCTAGTTACTTCGTTCTCTATTTCTATTTGAGAGGATCCTAAGGAAAAGGATTTTGTTTCCACCGAGCTAAAACAATATGCCGATGTCTCTAGTAAACCAAAGTCATCGTTGAATAGCTATTTTGCTCCAATTTCTTTCTTTAGAAAGAACAAAATGGAAGATTTAGTTACGATTAGAAATTGACTTTCTATCTTCAGCCATGGATCCTTTACTCATACTTATTCAATTGGAAGTCTTGGTCCAATTCAAAAATTATGTTTCGCAATTTCATAATCCAACTTTTCAATTTATAAGTGACTCATGGATACAAATCACAAGAATTCGTATTTGTTTCTCGAATTTATCATTGAGAGGTAAAGGATTAAATCCTTTTAAGAAATAAAGTTTTTGATCGGAATATGAATAAAACCGAAAGACCCTTTAACTATTAAGGGTTAATAGAACGAATCACACTTTTACCACTAAACTATACCCGCTACAATATGATTATTGTATACAAATGGATCTTTTGTCGAACAAGATAATTGAGCATCATTAAGATAGGATCTTCAAAGAATCATCAAAATGAGAGTGTTGGACTTTTTTTCGTGGGGAGATCAAAATTTAATGAGATTCGGAAAAGAGGCTTCA-TTAATTGAAATTAATTGAC-AAAGTTGTCTCTTTT-CTGAAGAAGATAGATACGGATCAAAAAAACA
>3_WC018 
GGCTCCTTTATGGAAGATGAGTAAATTCCTAGATCTAAGATGTGAACAAAATTATACCCATAACACCTACGTCAGCTTTTTGTTTGAATACAAACAAAACGAATCGCTTTCTAGATGATCCTTCTAGAAGAAGGTGATTCTAACAATCTTTCTAGTTACTTCGTTCTCTATTTCTATTTGAGAGGATCCTAAGGAAAAGGATTTTGTTTCCACCGAGCTAAAACAATATGCCGATGTCTCTAGTAAACCAAAGTCATCGTTGAATAGCTATTTTGCTCCAATTTCTTTCTTTAGAAAGAACAAAATGGAAGATTTAGTTACGATTAGAAATTGACTTTCTATCTTCAGCCATGGATCCTTTACTCATACTTATTCAATTGGAAGTCTTGGTCCAATTCAAAAATTATGTTTCGCAATTTCATAATCCAACTTTTCAATTTATAAGTGACTCATGGATACAAATCACAAGAATTCGTATTTGTTTCTCGAATTTATCATTGAGAGGTAAAGGATTAAATCCTTTTAAGAAATAAAGTTTTTGATCGGAATATGAATAAAACCGAAAGACCCTTTAACTATTAAGGGTTAATAGAACGAATCACACTTTTACCACTAAACTATACCCGCTACAATATGATTATTGTATACAAATGGATCTTTTGTCGAACAAGATAATTGAGCATCATTAAGATAGGATCTTCAAAGAATCATCAAAATGAGAGTGTTGGACTTTTTTTCGTGGGGAGATCAAAATTTAATGAGATTCGGAAAAGAGGCTTCA-TTAATTGAAATTAATTGAC-AAAGTTGTCTCTTTT-CTGAAGAAGATAGATACGGATCAAAAAAACA
>3_WC021 
GGCTCCTTTATGGAAGATGAGTAAATTCCTAGATCTAAGATGTGAACAAAATTATACCCATAACACCTACGTCAGCTTTTTGTTTGAATACAAACAAAACGAATCGCTTTCTAGATGATCCTTCTAGAAGAAGGTGATTCTAACAATCTTTCTAGTTACTTCGTTCTCTATTTCTATTTGAGAGGATCCTAAGGAAAAGGATTTTGTTTCCACCGAGCTAAAACAATATGCCGATGTCTCTAGTAAACCAAAGTCATCGTTGAATAGCTATTTTGCTCCAATTTCTTTCTTTAGAAAGAACAAAATGGAAGATTTAGTTACGATTAGAAATTGACTTTCTATCTTCAGCCATGGATCCTTTACTCATACTTATTCAATTGGAAGTCTTGGTCCAATTCAAAAATTATGTTTCGCAATTTCATAATCCAACTTTTCAATTTATAAGTGACTCATGGATACAAATCACAAGAATTCGTATTTGTTTCTCGAATTTATCATTGAGAGGTAAAGGATTAAATCCTTTTAAGAAATAAAGTTTTTGATCGGAATATGAATAAAACCGAAAGACCCTTTAACTATTAAGGGTTAATAGAACGAATCACACTTTTACCACTAAACTATACCCGCTACAATATGATTATTGTATACAAATGGATCTTTTGTCGAACAAGATAATTGAGCATCATTAAGATAGGATCTTCAAAGAATCATCAAAATGAGAGTGTTGGACTTTTTTTCGTGGGGAGATCAAAATTTAATGAGATTCGGAAAAGAGGCTTCA-TTAATTGAAATTAATTGAC-AAAGTTGTCTCTTTT-CTGAAGAAGATAGATACGGATCAAAAAAACA
>3_WC03 
GGCTCCTTTATGGAAGATGAGTAAATTCCTAGATCTAAGATGTGAACAAAATTATACCCATAACACCTACGTCAGCTTTTTGTTTGAATACAAACAAAACGAATCGCTTTCTAGATGATCCTTCTAGAAGAAGGTGATTCTAACAATCTTTCTAGTTACTTCGTTCTCTATTTCTATTTGAGAGGATCCTAAGGAAAAGGATTTTGTTTCCACCGAGCTAAAACAATATGCCGATGTCTCTAGTAAACCAAAGTCATCGTTGAATAGCTATTTTGCTCCAATTTCTTTCTTTAGAAAGAACAAAATGGAAGATTTAGTTACGATTAGAAATTGACTTTCTATCTTCAGCCATGGATCCTTTACTCATACTTATTCAATTGGAAGTCTTGGTCCAATTCAAAAATTATGTTTCGCAATTTCATAATCCAACTTTTCAATTTATAAGTGACTCATGGATACAAATCACAAGAATTCGTATTTGTTTCTCGAATTTATCATTGAGAGGTAAAGGATTAAATCCTTTTAAGAAATAAAGTTTTTGATCGGAATATGAATAAAACCGAAAGACCCTTTAACTATTAAGGGTTAATAGAACGAATCACACTTTTACCACTAAACTATACCCGCTACAATATGATTATTGTATACAAATGGATCTTTTGTCGAACAAGATAATTGAGCATCATTAAGATAGGATCTTCAAAGAATCATCAAAATGAGAGTGTTGGACTTTTTTTCGTGGGGAGATCAAAATTTAATGAGATTCGGAAAAGAGGCTTCA-TTAATTGAAATTAATTGAC-AAAGTTGTCTCTTTT-CTGAAGAAGATAGATACGGATCAAAAAAACA
>3_WC05 
GGCTCCTTTATGGAAGATGAGTAAATTCCTAGATCTAAGATGTGAACAAAATTATACCCATAACACCTACGTCAGCTTTTTGTTTGAATACAAACAAAACGAATCGCTTTCTAGATGATCCTTCTAGAAGAAGGTGATTCTAACAATCTTTCTAGTTACTTCGTTCTCTATTTCTATTTGAGAGGATCCTAAGGAAAAGGATTTTGTTTCCACCGAGCTAAAACAATATGCCGATGTCTCTAGTAAACCAAAGTCATCGTTGAATAGCTATTTTGCTCCAATTTCTTTCTTTAGAAAGAACAAAATGGAAGATTTAGTTACGATTAGAAATTGACTTTCTATCTTCAGCCATGGATCCTTTACTCATACTTATTCAATTGGAAGTCTTGGTCCAATTCAAAAATTATGTTTCGCAATTTCATAATCCAACTTTTCAATTTATAAGTGACTCATGGATACAAATCACAAGAATTCGTATTTGTTTCTCGAATTTATCATTGAGAGGTAAAGGATTAAATCCTTTTAAGAAATAAAGTTTTTGATCGGAATATGAATAAAACCGAAAGACCCTTTAACTATTAAGGGTTAATAGAACGAATCACACTTTTACCACTAAACTATACCCGCTACAATATGATTATTGTATACAAATGGATCTTTTGTCGAACAAGATAATTGAGCATCATTAAGATAGGATCTTCAAAGAATCATCAAAATGAGAGTGTTGGACTTTTTTTCGTGGGGAGATCAAAATTTAATGAGATTCGGAAAAGAGGCTTCA-TTAATTGAAATTAATTGAC-AAAGTTGTCTCTTTT-CTGAAGAAGATAGATACGGATCAAAAAAACA
>3_WC07 
GGCTCCTTTATGGAAGATGAGTAAATTCCTAGATCTAAGATGTGAACAAAATTATACCCATAACACCTACGTCAGCTTTTTGTTTGAATACAAACAAAACGAATCGCTTTCTAGATGATCCTTCTAGAAGAAGGTGATTCTAACAATCTTTCTAGTTACTTCGTTCTCTATTTCTATTTGAGAGGATCCTAAGGAAAAGGATTTTGTTTCCACCGAGCTAAAACAATATGCCGATGTCTCTAGTAAACCAAAGTCATCGTTGAATAGCTATTTTGCTCCAATTTCTTTCTTTAGAAAGAACAAAATGGAAGATTTAGTTACGATTAGAAATTGACTTTCTATCTTCAGCCATGGATCCTTTACTCATACTTATTCAATTGGAAGTCTTGGTCCAATTCAAAAATTATGTTTCGCAATTTCATAATCCAACTTTTCAATTTATAAGTGACTCATGGATACAAATCACAAGAATTCGTATTTGTTTCTCGAATTTATCATTGAGAGGTAAAGGATTAAATCCTTTTAAGAAATAAAGTTTTTGATCGGAATATGAATAAAACCGAAAGACCCTTTAACTATTAAGGGTTAATAGAACGAATCACACTTTTACCACTAAACTATACCCGCTACAATATGATTATTGTATACAAATGGATCTTTTGTCGAACAAGATAATTGAGCATCATTAAGATAGGATCTTCAAAGAATCATCAAAATGAGAGTGTTGGACTTTTTTTCGTGGGGAGATCAAAATTTAATGAGATTCGGAAAAGAGGCTTCA-TTAATTGAAATTAATTGAC-AAAGTTGTCTCTTTT-CTGAAGAAGATAGATACGGATCAAAAAAACA
>3_WC09 
GGCTCCTTTATGGAAGATGAGTAAATTCCTAGATCTAAGATGTGAACAAAATTATACCCATAACACCTACGTCAGCTTTTTGTTTGAATACAAACAAAACGAATCGCTTTCTAGATGATCCTTCTAGAAGAAGGTGATTCTAACAATCTTTCTAGTTACTTCGTTCTCTATTTCTATTTGAGAGGATCCTAAGGAAAAGGATTTTGTTTCCACCGAGCTAAAACAATATGCCGATGTCTCTAGTAAACCAAAGTCATCGTTGAATAGCTATTTTGCTCCAATTTCTTTCTTTAGAAAGAACAAAATGGAAGATTTAGTTACGATTAGAAATTGACTTTCTATCTTCAGCCATGGATCCTTTACTCATACTTATTCAATTGGAAGTCTTGGTCCAATTCAAAAATTATGTTTCGCAATTTCATAATCCAACTTTTCAATTTATAAGTGACTCATGGATACAAATCACAAGAATTCGTATTTGTTTCTCGAATTTATCATTGAGAGGTAAAGGATTAAATCCTTTTAAGAAATAAAGTTTTTGATCGGAATATGAATAAAACCGAAAGACCCTTTAACTATTAAGGGTTAATAGAACGAATCACACTTTTACCACTAAACTATACCCGCTACAATATGATTATTGTATACAAATGGATCTTTTGTCGAACAAGATAATTGAGCATCATTAAGATAGGATCTTCAAAGAATCATCAAAATGAGAGTGTTGGACTTTTTTTCGTGGGGAGATCAAAATTTAATGAGATTCGGAAAAGAGGCTTCA-TTAATTGAAATTAATTGAC-AAAGTTGTCTCTTTT-CTGAAGAAGATAGATACGGATCAAAAAAACA
>3_YN01 
GGCTCCTTTATGGAAGATGAGTAAATTCCTAGATCTAAGATGTGAACAAAATTATACCCATAACACCTACGTCAGCTTTTTGTTTGAATACAAACAAAACGAATCGCTTTCTAGATGATCCTTCTAGAAGAAGGTGATTCTAACAATCTTTCTAGTTACTTCGTTCTCTATTTCTATTTGAGAGGATCCTAAGGAAAAGGATTTTGTTTCCACCGAGCTAAAACAATATGCCGATGTCTCTAGTAAACCAAAGTCATCGTTGAATAGCTATTTTGCTCCAATTTCTTTCTTTAGAAAGAACAAAATGGAAGATTTAGTTACGATTAGAAATTGACTTTCTATCTTCAGCCATGGATCCTTTACTCATACTTATTCAATTGGAAGTCTTGGTCCAATTCAAAAATTCTGTTTCGCAATTTCATAATCCAACTTTTCAATTTATAAGTGACTCATGGATACAAATCACAAGAATTCGTATTTGTTTCTCGAATTTATCATTGAGAGGTAAAGGATTAAATCCTTTTAAGAAATAAAGTTTTTGATCGGAATATGAATAAAACCGAAAGACCCTTTAACTATTAAGGGTTAATAGAACGAATCACACTTTTACCACTAAACTATACCCGCTACAATATGATTATTGTATACAAATGGATCTTTTGTCGAACAAGATAATTGAGCATCATTAAGATAGGATCTTCAAAGAATCATCAAAATGAGAGTGTTGGACTTTTTTTCGTGGGGAGATCAAAATTTAATGAGATTCGGAAAAGAGGCTTCA-TTAATTGAAATTAATTGAC-AAAGTTGTCTCTTTT-CTGAAGAAGATAGATACGGATCAAAAAAACA
>3_YN010 
GGCTCCTTTATGGAAGATGAGTAAATTCCTAGATCTAAGATGTGAACAAAATTATACCCATAACACCTACGTCAGCTTTTTGTTTGAATACAAACAAAACGAATCGCTTTCTAGATGATCCTTCTAGAAGAAGGTGATTCTAACAATCTTTCTAGTTACTTCGTTCTCTATTTCTATTTGAGAGGATCCTAAGGAAAAGGATTTTGTTTCCACCGAGCTAAAACAATATGCCGATGTCTCTAGTAAACCAAAGTCATCGTTGAATAGCTATTTTGCTCCAATTTCTTTCTTTAGAAAGAACAAAATGGAAGATTTAGTTACGATTAGAAATTGACTTTCTATCTTCAGCCATGGATCCTTTACTCATACTTATTCAATTGGAAGTCTTGGTCCAATTCAAAAATTCTGTTTCGCAATTTCATAATCCAACTTTTCAATTTATAAGTGACTCATGGATACAAATCACAAGAATTCGTATTTGTTTCTCGAATTTATCATTGAGAGGTAAAGGATTAAATCCTTTTAAGAAATAAAGTTTTTGATCGGAATATGAATAAAACCGAAAGACCCTTTAACTATTAAGGGTTAATAGAACGAATCACACTTTTACCACTAAACTATACCCGCTACAATATGATTATTGTATACAAATGGATCTTTTGTCGAACAAGATAATTGAGCATCATTAAGATAGGATCTTCAAAGAATCATCAAAATGAGAGTGTTGGACTTTTTTTCGTGGGGAGATCAAAATTTAATGAGATTCGGAAAAGAGGCTTCA-TTAATTGAAATTAATTGAC-AAAGTTGTCTCTTTT-CTGAAGAAGATAGATACGGATCAAAAAAACA
>3_YN02 
GGCTCCTTTATGGAAGATGAGTAAATTCCTAGATCTAAGATGTGAACAAAATTATACCCATAACACCTACGTCAGCTTTTTGTTTGAATACAAACAAAACGAATCGCTTTCTAGATGATCCTTCTAGAAGAAGGTGATTCTAACAATCTTTCTAGTTACTTCGTTCTCTATTTCTATTTGAGAGGATCCTAAGGAAAAGGATTTTGTTTCCACCGAGCTAAAACAATATGCCGATGTCTCTAGTAAACCAAAGTCATCGTTGAATAGCTATTTTGCTCCAATTTCTTTCTTTAGAAAGAACAAAATGGAAGATTTAGTTACGATTAGAAATTGACTTTCTATCTTCAGCCATGGATCCTTTACTCATACTTATTCAATTGGAAGTCTTGGTCCAATTCAAAAATTCTGTTTCGCAATTTCATAATCCAACTTTTCAATTTATAAGTGACTCATGGATACAAATCACAAGAATTCGTATTTGTTTCTCGAATTTATCATTGAGAGGTAAAGGATTAAATCCTTTTAAGAAATAAAGTTTTTGATCGGAATATGAATAAAACCGAAAGACCCTTTAACTATTAAGGGTTAATAGAACGAATCACACTTTTACCACTAAACTATACCCGCTACAATATGATTATTGTATACAAATGGATCTTTTGTCGAACAAGATAATTGAGCATCATTAAGATAGGATCTTCAAAGAATCATCAAAATGAGAGTGTTGGACTTTTTTTCGTGGGGAGATCAAAATTTAATGAGATTCGGAAAAGAGGCTTCA-TTAATTGAAATTAATTGAC-AAAGTTGTCTCTTTT-CTGAAGAAGATAGATACGGATCAAAAAAACA
>3_YN03 
GGCTCCTTTATGGAAGATGAGTAAATTCCTAGATCTAAGATGTGAACAAAATTATACCCATAACACCTACGTCAGCTTTTTGTTTGAATACAAACAAAACGAATCGCTTTCTAGATGATCCTTCTAGAAGAAGGTGATTCTAACAATCTTTCTAGTTACTTCGTTCTCTATTTCTATTTGAGAGGATCCTAAGGAAAAGGATTTTGTTTCCACCGAGCTAAAACAATATGCCGATGTCTCTAGTAAACCAAAGTCATCGTTGAATAGCTATTTTGCTCCAATTTCTTTCTTTAGAAAGAACAAAATGGAAGATTTAGTTACGATTAGAAATTGACTTTCTATCTTCAGCCATGGATCCTTTACTCATACTTATTCAATTGGAAGTCTTGGTCCAATTCAAAAATTCTGTTTCGCAATTTCATAATCCAACTTTTCAATTTATAAGTGACTCATGGATACAAATCACAAGAATTCGTATTTGTTTCTCGAATTTATCATTGAGAGGTAAAGGATTAAATCCTTTTAAGAAATAAAGTTTTTGATCGGAATATGAATAAAACCGAAAGACCCTTTAACTATTAAGGGTTAATAGAACGAATCACACTTTTACCACTAAACTATACCCGCTACAATATGATTATTGTATACAAATGGATCTTTTGTCGAACAAGATAATTGAGCATCATTAAGATAGGATCTTCAAAGAATCATCAAAATGAGAGTGTTGGACTTTTTTTCGTGGGGAGATCAAAATTTAATGAGATTCGGAAAAGAGGCTTCA-TTAATTGAAATTAATTGAC-AAAGTTGTCTCTTTT-CTGAAGAAGATAGATACGGATCAAAAAAACA
>3_YN04 
GGCTCCTTTATGGAAGATGAGTAAATTCCTAGATCTAAGATGTGAACAAAATTATACCCATAACACCTACGTCAGCTTTTTGTTTGAATACAAACAAAACGAATCGCTTTCTAGATGATCCTTCTAGAAGAAGGTGATTCTAACAATCTTTCTAGTTACTTCGTTCTCTATTTCTATTTGAGAGGATCCTAAGGAAAAGGATTTTGTTTCCACCGAGCTAAAACAATATGCCGATGTCTCTAGTAAACCAAAGTCATCGTTGAATAGCTATTTTGCTCCAATTTCTTTCTTTAGAAAGAACAAAATGGAAGATTTAGTTACGATTAGAAATTGACTTTCTATCTTCAGCCATGGATCCTTTACTCATACTTATTCAATTGGAAGTCTTGGTCCAATTCAAAAATTATGTTTCGCAATTTCATAATCCAACTTTTCAATTTATAAGTGACTCATGGATACAAATCACAAGAATTCGTATTTGTTTCTCGAATTTATCATTGAGAGGTAAAGGATTAAATCCTTTTAAGAAATAAAGTTTTTGATCGGAATATGAATAAAACCGAAAGACCCTTTAACTATTAAGGGTTAATAGAACGAATCACACTTTTACCACTAAACTATACCCGCTACAATATGATTATTGTATACAAATGGATCTTTTGTCGAACAAGATAATTGAGCATCATTAAGATAGGATCTTCAAAGAATCATCAAAATGAGAGTGTTGGACTTTTTTTCGTGGGGAGATCAAAATTTAATGAGATTCGGAAAAGAGGCTTCA-TTAATTGAAATTAATTGAC-AAAGTTGTCTCTTTT-CTGAAGAAGATAGATACGGATCAAAAAAACA
>3_YN06 
GGCTCCTTTATGGAAGATGAGTAAATTCCTAGATCTAAGATGTGAACAAAATTATACCCATAACACCTACGTCAGCTTTTTGTTTGAATACAAACAAAACGAATCGCTTTCTAGATGATCCTTCTAGAAGAAGGTGATTCTAACAATCTTTCTAGTTACTTCGTTCTCTATTTCTATTTGAGAGGATCCTAAGGAAAAGGATTTTGTTTCCACCGAGCTAAAACAATATGCCGATGTCTCTAGTAAACCAAAGTCATCGTTGAATAGCTATTTTGCTCCAATTTCTTTCTTTAGAAAGAACAAAATGGAAGATTTAGTTACGATTAGAAATTGACTTTCTATCTTCAGCCATGGATCCTTTACTCATACTTATTCAATTGGAAGTCTTGGTCCAATTCAAAAATTCTGTTTCGCAATTTCATAATCCAACTTTTCAATTTATAAGTGACTCATGGATACAAATCACAAGAATTCGTATTTGTTTCTCGAATTTATCATTGAGAGGTAAAGGATTAAATCCTTTTAAGAAATAAAGTTTTTGATCGGAATATGAATAAAACCGAAAGACCCTTTAACTATTAAGGGTTAATAGAACGAATCACACTTTTACCACTAAACTATACCCGCTACAATATGATTATTGTATACAAATGGATCTTTTGTCGAACAAGATAATTGAGCATCATTAAGATAGGATCTTCAAAGAATCATCAAAATGAGAGTGTTGGACTTTTTTTCGTGGGGAGATCAAAATTTAATGAGATTCGGAAAAGAGGCTTCA-TTAATTGAAATTAATTGAC-AAAGTTGTCTCTTTT-CTGAAGAAGATAGATACGGATCAAAAAAACA
>3_YN07 
GGCTCCTTTATGGAAGATGAGTAAATTCCTAGATCTAAGATGTGAACAAAATTATACCCATAACACCTACGTCAGCTTTTTGTTTGAATACAAACAAAACGAATCGCTTTCTAGATGATCCTTCTAGAAGAAGGTGATTCTAACAATCTTTCTAGTTACTTCGTTCTCTATTTCTATTTGAGAGGATCCTAAGGAAAAGGATTTTGTTTCCACCGAGCTAAAACAATATGCCGATGTCTCTAGTAAACCAAAGTCATCGTTGAATAGCTATTTTGCTCCAATTTCTTTCTTTAGAAAGAACAAAATGGAAGATTTAGTTACGATTAGAAATTGACTTTCTATCTTCAGCCATGGATCCTTTACTCATACTTATTCAATTGGAAGTCTTGGTCCAATTCAAAAATTCTGTTTCGCAATTTCATAATCCAACTTTTCAATTTATAAGTGACTCATGGATACAAATCACAAGAATTCGTATTTGTTTCTCGAATTTATCATTGAGAGGTAAAGGATTAAATCCTTTTAAGAAATAAAGTTTTTGATCGGAATATGAATAAAACCGAAAGACCCTTTAACTATTAAGGGTTAATAGAACGAATCACACTTTTACCACTAAACTATACCCGCTACAATATGATTATTGTATACAAATGGATCTTTTGTCGAACAAGATAATTGAGCATCATTAAGATAGGATCTTCAAAGAATCATCAAAATGAGAGTGTTGGACTTTTTTTCGTGGGGAGATCAAAATTTAATGAGATTCGGAAAAGAGGCTTCA-TTAATTGAAATTAATTGAC-AAAGTTGTCTCTTTT-CTGAAGAAGATAGATACGGATCAAAAAAACA
>3_YN08 
GGCTCCTTTATGGAAGATGAGTAAATTCCTAGATCTAAGATGTGAACAAAATTATACCCATAACACCTACGTCAGCTTTTTGTTTGAATACAAACAAAACGAATCGCTTTCTAGATGATCCTTCTAGAAGAAGGTGATTCTAACAATCTTTCTAGTTACTTCGTTCTCTATTTCTATTTGAGAGGATCCTAAGGAAAAGGATTTTGTTTCCACCGAGCTAAAACAATATGCCGATGTCTCTAGTAAACCAAAGTCATCGTTGAATAGCTATTTTGCTCCAATTTCTTTCTTTAGAAAGAACAAAATGGAAGATTTAGTTACGATTAGAAATTGACTTTCTATCTTCAGCCATGGATCCTTTACTCATACTTATTCAATTGGAAGTCTTGGTCCAATTCAAAAATTCTGTTTCGCAATTTCATAATCCAACTTTTCAATTTATAAGTGACTCATGGATACAAATCACAAGAATTCGTATTTGTTTCTCGAATTTATCATTGAGAGGTAAAGGATTAAATCCTTTTAAGAAATAAAGTTTTTGATCGGAATATGAATAAAACCGAAAGACCCTTTAACTATTAAGGGTTAATAGAACGAATCACACTTTTACCACTAAACTATACCCGCTACAATATGATTATTGTATACAAATGGATCTTTTGTCGAACAAGATAATTGAGCATCATTAAGATAGGATCTTCAAAGAATCATCAAAATGAGAGTGTTGGACTTTTTTTCGTGGGGAGATCAAAATTTAATGAGATTCGGAAAAGAGGCTTCA-TTAATTGAAATTAATTGAC-AAAGTTGTCTCTTTT-CTGAAGAAGATAGATACGGATCAAAAAAACA
>3_YN09 
GGCTCCTTTATGGAAGATGAGTAAATTCCTAGATCTAAGATGTGAACAAAATTATACCCATAACACCTACGTCAGCTTTTTGTTTGAATACAAACAAAACGAATCGCTTTCTAGATGATCCTTCTAGAAGAAGGTGATTCTAACAATCTTTCTAGTTACTTCGTTCTCTATTTCTATTTGAGAGGATCCTAAGGAAAAGGATTTTGTTTCCACCGAGCTAAAACAATATGCCGATGTCTCTAGTAAACCAAAGTCATCGTTGAATAGCTATTTTGCTCCAATTTCTTTCTTTAGAAAGAACAAAATGGAAGATTTAGTTACGATTAGAAATTGACTTTCTATCTTCAGCCATGGATCCTTTACTCATACTTATTCAATTGGAAGTCTTGGTCCAATTCAAAAATTCTGTTTCGCAATTTCATAATCCAACTTTTCAATTTATAAGTGACTCATGGATACAAATCACAAGAATTCGTATTTGTTTCTCGAATTTATCATTGAGAGGTAAAGGATTAAATCCTTTTAAGAAATAAAGTTTTTGATCGGAATATGAATAAAACCGAAAGACCCTTTAACTATTAAGGGTTAATAGAACGAATCACACTTTTACCACTAAACTATACCCGCTACAATATGATTATTGTATACAAATGGATCTTTTGTCGAACAAGATAATTGAGCATCATTAAGATAGGATCTTCAAAGAATCATCAAAATGAGAGTGTTGGACTTTTTTTCGTGGGGAGATCAAAATTTAATGAGATTCGGAAAAGAGGCTTCA-TTAATTGAAATTAATTGAC-AAAGTTGTCTCTTTT-CTGAAGAAGATAGATACGGATCAAAAAAACA
>DC01 
GGCTCCTTTATGGAAGATGAGTAAATTCCTAGATCTAAGATGTGAACAAAATTATACCCATAACACCTACGTCAGCTTTTTGTTTGAATACAAACAAAACGAATCGCTTTCTAGATGATCCTTCTAGAAGAAGGTGATTCTAACAATCTTTCTAGTTACTTCGTTCTCTATTTCTATTTGAGAGGATCCTAAGGAAAAGGATTTTGTTTCCACCGAGCTAAAACAATATGCCGATGTCTCTAGTAAACCAAAGTCATCGTTGAATAGCTATTTTGCTCCAATTTCTTTCTTTAGAAAGAACAAAATGGAAGATTTAGTTACGATTAGAAATTGACTTTCTATCTTCAGCCATGGATCCTTTACTCATACTTATTCAATTGGAAGTCTTGGTCCAATTCAAAAATTATGTTTCGCAATTTCATAATCCAACTTTTCAATTTATAAGTGACTCATGGATACAAATCACAAGAATTCGTATTTGTTTCTCGAATTTATCATTGAGAGGTAAAGGATTAAATCCTTTTAAGAAATAAAGTTTTTGATCGGAATATGAATAAAACCGAAAGACCCTTTAACTATTAAGGGTTAATAGAACGAATCACACTTTTACCACTAAACTATACCCGCTACAATATGATTATTGTATACAAATGGATCTTTTGTCGAACAAGATAATTGAGCATCATTAAGATAGGATCTTCAAAGAATCATCAAAATGAGAGTGTTGGACTTTTTTTCGTGGGGAGATCAAAATTTAATGAGATTCGGAAAAGAGGCTTCA-TTAATTTCAATTAATTGAC-AAAGTTGTCTCTTTT-CTGAAGAAGATAGATACGGATCAAAAAAACA
>DC010 
GGCTCCTTTATGGAAGATGAGTAAATTCCTAGATCTAAGATGTGAACAAAATTATACCCATAACACCTACGTCAGCTTTTTGTTTGAATACAAACAAAACGAATCGCTTTCTAGATGATCCTTCTAGAAGAAGGTGATTCTAACAATCTTTCTAGTTACTTCGTTCTCTATTTCTATTTGAGAGGATCCTAAGGAAAAGGATTTTGTTTCCACCGAGCTAAAACAATATGCCGATGTCTCTAGTAAACCAAAGTCATCGTTGAATAGCTATTTTGCTCCAATTTCTTTCTTTAGAAAGAACAAAATGGAAGATTTAGTTACGATTAGAAATTGACTTTCTATCTTCAGCCATGGATCCTTTACTCATACTTATTCAATTGGAAGTCTTGGTCCAATTCAAAAATTATGTTTCGCAATTTCATAATCCAACTTTTCAATTTATAAGTGACTCATGGATACAAATCACAAGAATTCGTATTTGTTTCTCGAATTTATCATTGAGAGGTAAAGGATTAAATCCTTTTAAGAAATAAAGTTTTTGATCGGAATATGAATAAAACCGAAAGACCCTTTAACTATTAAGGGTTAATAGAACGAATCACACTTTTACCACTAAACTATACCCGCTACAATATGATTATTGTATACAAATGGATCTTTTGTCGAACAAGATAATTGAGCATCATTAAGATAGGATCTTCAAAGAATCATCAAAATGAGAGTGTTGGACTTTTTTTCGTGGGGAGATCAAAATTTAATGAGATTCGGAAAAGAGGCTTCA-TTAATTTCAATTAATTGAC-AAAGTTGTCTCTTTT-CTGAAGAAGATAGATACGGATCAAAAAAACA
>DC011 
GGCTCCTTTATGGAAGATGAGTAAATTCCTAGATCTAAGATGTGAACAAAATTATACCCATAACACCTACGTCAGCTTTTTGTTTGAATACAAACAAAACGAATCGCTTTCTAGATGATCCTTCTAGAAGAAGGTGATTCTAACAATCTTTCTAGTTACTTCGTTCTCTATTTCTATTTGAGAGGATCCTAAGGAAAAGGATTTTGTTTCCACCGAGCTAAAACAATATGCCGATGTCTCTAGTAAACCAAAGTCATCGTTGAATAGCTATTTTGCTCCAATTTCTTTCTTTAGAAAGAACAAAATGGAAGATTTAGTTACGATTAGAAATTGACTTTCTATCTTCAGCCATGGATCCTTTACTCATACTTATTCAATTGGAAGTCTTGGTCCAATTCAAAAATTATGTTTCGCAATTTCATAATCCAACTTTTCAATTTATAAGTGACTCATGGATACAAATCACAAGAATTCGTATTTGTTTCTCGAATTTATCATTGAGAGGTAAAGGATTAAATCCTTTTAAGAAATAAAGTTTTTGATCGGAATATGAATAAAACCGAAAGACCCTTTAACTATTAAGGGTTAATAGAACGAATCACACTTTTACCACTAAACTATACCCGCTACAATATGATTATTGTATACAAATGGATCTTTTGTCGAACAAGATAATTGAGCATCATTAAGATAGGATCTTCAAAGAATCATCAAAATGAGAGTGTTGGACTTTTTTTCGTGGGGAGATCAAAATTTAATGAGATTCGGAAAAGAGGCTTCA-TTAATTTCAATTAATTGAC-AAAGTTGTCTCTTTT-CTGAAGAAGATAGATACGGATCAAAAAAACA
>DC013 
GGCTCCTTTATGGAAGATGAGTAAATTCCTAGATCTAAGATGTGAACAAAATTATACCCATAACACCTACGTCAGCTTTTTGTTTGAATACAAACAAAACGAATCGCTTTCTAGATGATCCTTCTAGAAGAAGGTGATTCTAACAATCTTTCTAGTTACTTCGTTCTCTATTTCTATTTGAGAGGATCCTAAGGAAAAGGATTTTGTTTCCACCGAGCTAAAACAATATGCCGATGTCTCTAGTAAACCAAAGTCATCGTTGAATAGCTATTTTGCTCCAATTTCTTTCTTTAGAAAGAACAAAATGGAAGATTTAGTTACGATTAGAAATTGACTTTCTATCTTCAGCCATGGATCCTTTACTCATACTTATTCAATTGGAAGTCTTGGTCCAATTCAAAAATTATGTTTCGCAATTTCATAATCCAACTTTTCAATTTATAAGTGACTCATGGATACAAATCACAAGAATTCGTATTTGTTTCTCGAATTTATCATTGAGAGGTAAAGGATTAAATCCTTTTAAGAAATAAAGTTTTTGATCGGAATATGAATAAAACCGAAAGACCCTTTAACTATTAAGGGTTAATAGAACGAATCACACTTTTACCACTAAACTATACCCGCTACAATATGATTATTGTATACAAATGGATCTTTTGTCGAACAAGATAATTGAGCATCATTAAGATAGGATCTTCAAAGAATCATCAAAATGAGAGTGTTGGACTTTTTTTCGTGGGGAGATCAAAATTTAATGAGATTCGGAAAAGAGGCTTCA-TTAATTTCAATTAATTGAC-AAAGTTGTCTCTTTT-CTGAAGAAGATAGATACGGATCAAAAAAACA
>DC015 
GGCTCCTTTATGGAAGATGAGTAAATTCCTAGATCTAAGATGTGAACAAAATTATACCCATAACACCTACGTCAGCTTTTTGTTTGAATACAAACAAAACGAATCGCTTTCTAGATGATCCTTCTAGAAGAAGGTGATTCTAACAATCTTTCTAGTTACTTCGTTCTCTATTTCTATTTGAGAGGATCCTAAGGAAAAGGATTTTGTTTCCACCGAGCTAAAACAATATGCCGATGTCTCTAGTAAACCAAAGTCATCGTTGAATAGCTATTTTGCTCCAATTTCTTTCTTTAGAAAGAACAAAATGGAAGATTTAGTTACGATTAGAAATTGACTTTCTATCTTCAGCCATGGATCCTTTACTCATACTTATTCAATTGGAAGTCTTGGTCCAATTCAAAAATTATGTTTCGCAATTTCATAATCCAACTTTTCAATTTATAAGTGACTCATGGATACAAATCACAAGAATTCGTATTTGTTTCTCGAATTTATCATTGAGAGGTAAAGGATTAAATCCTTTTAAGAAATAAAGTTTTTGATCGGAATATGAATAAAACCGAAAGACCCTTTAACTATTAAGGGTTAATAGAACGAATCACACTTTTACCACTAAACTATACCCGCTACAATATGATTATTGTATACAAATGGATCTTTTGTCGAACAAGATAATTGAGCATCATTAAGATAGGATCTTCAAAGAATCATCAAAATGAGAGTGTTGGACTTTTTTTCGTGGGGAGATCAAAATTTAATGAGATTCGGAAAAGAGGCTTCA-TTAATTTCAATTAATTGAC-AAAGTTGTCTCTTTT-CTGAAGAAGATAGATACGGATCAAAAAAACA
>DC019 
GGCTCCTTTATGGAAGATGAGTAAATTCCTAGATCTAAGATGTGAACAAAATTATACCCATAACACCTACGTCAGCTTTTTGTTTGAATACAAACAAAACGAATCGCTTTCTAGATGATCCTTCTAGAAGAAGGTGATTCTAACAATCTTTCTAGTTACTTCGTTCTCTATTTCTATTTGAGAGGATCCTAAGGAAAAGGATTTTGTTTCCACCGAGCTAAAACAATATGCCGATGTCTCTAGTAAACCAAAGTCATCGTTGAATAGCTATTTTGCTCCAATTTCTTTCTTTAGAAAGAACAAAATGGAAGATTTAGTTACGATTAGAAATTGACTTTCTATCTTCAGCCATGGATCCTTTACTCATACTTATTCAATTGGAAGTCTTGGTCCAATTCAAAAATTATGTTTCGCAATTTCATAATCCAACTTTTCAATTTATAAGTGACTCATGGATACAAATCACAAGAATTCGTATTTGTTTCTCGAATTTATCATTGAGAGGTAAAGGATTAAATCCTTTTAAGAAATAAAGTTTTTGATCGGAATATGAATAAAACCGAAAGACCCTTTAACTATTAAGGGTTAATAGAACGAATCACACTTTTACCACTAAACTATACCCGCTACAATATGATTATTGTATACAAATGGATCTTTTGTCGAACAAGATAATTGAGCATCATTAAGATAGGATCTTCAAAGAATCATCAAAATGAGAGTGTTGGACTTTTTTTCGTGGGGAGATCAAAATTTAATGAGATTCGGAAAAGAGGCTTCA-TTAATTTCAATTAATTGAC-AAAGTTGTCTCTTTT-CTGAAGAAGATAGATACGGATCAAAAAAACA
>DC02 
GGCTCCTTTATGGAAGATGAGTAAATTCCTAGATCTAAGATGTGAACAAAATTATACCCATAACACCTACGTCAGCTTTTTGTTTGAATACAAACAAAACGAATCGCTTTCTAGATGATCCTTCTAGAAGAAGGTGATTCTAACAATCTTTCTAGTTACTTCGTTCTCTATTTCTATTTGAGAGGATCCTAAGGAAAAGGATTTTGTTTCCACCGAGCTAAAACAATATGCCGATGTCTCTAGTAAACCAAAGTCATCGTTGAATAGCTATTTTGCTCCAATTTCTTTCTTTAGAAAGAACAAAATGGAAGATTTAGTTACGATTAGAAATTGACTTTCTATCTTCAGCCATGGATCCTTTACTCATACTTATTCAATTGGAAGTCTTGGTCCAATTCAAAAATTATGTTTCGCAATTTCATAATCCAACTTTTCAATTTATAAGTGACTCATGGATACAAATCACAAGAATTCGTATTTGTTTCTCGAATTTATCATTGAGAGGTAAAGGATTAAATCCTTTTAAGAAATAAAGTTTTTGATCGGAATATGAATAAAACCGAAAGACCCTTTAACTATTAAGGGTTAATAGAACGAATCACACTTTTACCACTAAACTATACCCGCTACAATATGATTATTGTATACAAATGGATCTTTTGTCGAACAAGATAATTGAGCATCATTAAGATAGGATCTTCAAAGAATCATCAAAATGAGAGTGTTGGACTTTTTTTCGTGGGGAGATCAAAATTTAATGAGATTCGGAAAAGAGGCTTCA-TTAATTTCAATTAATTGAC-AAAGTTGTCTCTTTT-CTGAAGAAGATAGATACGGATCAAAAAAACA
>DC020 
GGCTCCTTTATGGAAGATGAGTAAATTCCTAGATCTAAGATGTGAACAAAATTATACCCATAACACCTACGTCAGCTTTTTGTTTGAATACAAACAAAACGAATCGCTTTCTAGATGATCCTTCTAGAAGAAGGTGATTCTAACAATCTTTCTAGTTACTTCGTTCTCTATTTCTATTTGAGAGGATCCTAAGGAAAAGGATTTTGTTTCCACCGAGCTAAAACAATATGCCGATGTCTCTAGTAAACCAAAGTCATCGTTGAATAGCTATTTTGCTCCAATTTCTTTCTTTAGAAAGAACAAAATGGAAGATTTAGTTACGATTAGAAATTGACTTTCTATCTTCAGCCATGGATCCTTTACTCATACTTATTCAATTGGAAGTCTTGGTCCAATTCAAAAATTATGTTTCGCAATTTCATAATCCAACTTTTCAATTTATAAGTGACTCATGGATACAAATCACAAGAATTCGTATTTGTTTCTCGAATTTATCATTGAGAGGTAAAGGATTAAATCCTTTTAAGAAATAAAGTTTTTGATCGGAATATGAATAAAACCGAAAGACCCTTTAACTATTAAGGGTTAATAGAACGAATCACACTTTTACCACTAAACTATACCCGCTACAATATGATTATTGTATACAAATGGATCTTTTGTCGAACAAGATAATTGAGCATCATTAAGATAGGATCTTCAAAGAATCATCAAAATGAGAGTGTTGGACTTTTTTTCGTGGGGAGATCAAAATTTAATGAGATTCGGAAAAGAGGCTTCA-TTAATTTCAATTAATTGAC-AAAGTTGTCTCTTTT-CTGAAGAAGATAGATACGGATCAAAAAAACA
>DC03 
GGCTCCTTTATGGAAGATGAGTAAATTCCTAGATCTAAGATGTGAACAAAATTATACCCATAACACCTACGTCAGCTTTTTGTTTGAATACAAACAAAACGAATCGCTTTCTAGATGATCCTTCTAGAAGAAGGTGATTCTAACAATCTTTCTAGTTACTTCGTTCTCTATTTCTATTTGAGAGGATCCTAAGGAAAAGGATTTTGTTTCCACCGAGCTAAAACAATATGCCGATGTCTCTAGTAAACCAAAGTCATCGTTGAATAGCTATTTTGCTCCAATTTCTTTCTTTAGAAAGAACAAAATGGAAGATTTAGTTACGATTAGAAATTGACTTTCTATCTTCAGCCATGGATCCTTTACTCATACTTATTCAATTGGAAGTCTTGGTCCAATTCAAAAATTATGTTTCGCAATTTCATAATCCAACTTTTCAATTTATAAGTGACTCATGGATACAAATCACAAGAATTCGTATTTGTTTCTCGAATTTATCATTGAGAGGTAAAGGATTAAATCCTTTTAAGAAATAAAGTTTTTGATCGGAATATGAATAAAACCGAAAGACCCTTTAACTATTAAGGGTTAATAGAACGAATCACACTTTTACCACTAAACTATACCCGCTACAATATGATTATTGTATACAAATGGATCTTTTGTCGAACAAGATAATTGAGCATCATTAAGATAGGATCTTCAAAGAATCATCAAAATGAGAGTGTTGGACTTTTTTTCGTGGGGAGATCAAAATTTAATGAGATTCGGAAAAGAGGCTTCA-TTAATTTCAATTAATTGAC-AAAGTTGTCTCTTTT-CTGAAGAAGATAGATACGGATCAAAAAAACA
>DC04 
GGCTCCTTTATGGAAGATGAGTAAATTCCTAGATCTAAGATGTGAACAAAATTATACCCATAACACCTACGTCAGCTTTTTGTTTGAATACAAACAAAACGAATCGCTTTCTAGATGATCCTTCTAGAAGAAGGTGATTCTAACAATCTTTCTAGTTACTTCGTTCTCTATTTCTATTTGAGAGGATCCTAAGGAAAAGGATTTTGTTTCCACCGAGCTAAAACAATATGCCGATGTCTCTAGTAAACCAAAGTCATCGTTGAATAGCTATTTTGCTCCAATTTCTTTCTTTAGAAAGAACAAAATGGAAGATTTAGTTACGATTAGAAATTGACTTTCTATCTTCAGCCATGGATCCTTTACTCATACTTATTCAATTGGAAGTCTTGGTCCAATTCAAAAATTATGTTTCGCAATTTCATAATCCAACTTTTCAATTTATAAGTGACTCATGGATACAAATCACAAGAATTCGTATTTGTTTCTCGAATTTATCATTGAGAGGTAAAGGATTAAATCCTTTTAAGAAATAAAGTTTTTGATCGGAATATGAATAAAACCGAAAGACCCTTTAACTATTAAGGGTTAATAGAACGAATCACACTTTTACCACTAAACTATACCCGCTACAATATGATTATTGTATACAAATGGATCTTTTGTCGAACAAGATAATTGAGCATCATTAAGATAGGATCTTCAAAGAATCATCAAAATGAGAGTGTTGGACTTTTTTTCGTGGGGAGATCAAAATTTAATGAGATTCGGAAAAGAGGCTTCA-TTAATTTCAATTAATTGAC-AAAGTTGTCTCTTTT-CTGAAGAAGATAGATACGGATCAAAAAAACA
>DC06 
GGCTCCTTTATGGAAGATGAGTAAATTCCTAGATCTAAGATGTGAACAAAATTATACCCATAACACCTACGTCAGCTTTTTGTTTGAATACAAACAAAACGAATCGCTTTCTAGATGATCCTTCTAGAAGAAGGTGATTCTAACAATCTTTCTAGTTACTTCGTTCTCTATTTCTATTTGAGAGGATCCTAAGGAAAAGGATTTTGTTTCCACCGAGCTAAAACAATATGCCGATGTCTCTAGTAAACCAAAGTCATCGTTGAATAGCTATTTTGCTCCAATTTCTTTCTTTAGAAAGAACAAAATGGAAGATTTAGTTACGATTAGAAATTGACTTTCTATCTTCAGCCATGGATCCTTTACTCATACTTATTCAATTGGAAGTCTTGGTCCAATTCAAAAATTATGTTTCGCAATTTCATAATCCAACTTTTCAATTTATAAGTGACTCATGGATACAAATCACAAGAATTCGTATTTGTTTCTCGAATTTATCATTGAGAGGTAAAGGATTAAATCCTTTTAAGAAATAAAGTTTTTGATCGGAATATGAATAAAACCGAAAGACCCTTTAACTATTAAGGGTTAATAGAACGAATCACACTTTTACCACTAAACTATACCCGCTACAATATGATTATTGTATACAAATGGATCTTTTGTCGAACAAGATAATTGAGCATCATTAAGATAGGATCTTCAAAGAATCATCAAAATGAGAGTGTTGGACTTTTTTTCGTGGGGAGATCAAAATTTAATGAGATTCGGAAAAGAGGCTTCA-TTAATTTCAATTAATTGAC-AAAGTTGTCTCTTTT-CTGAAGAAGATAGATACGGATCAAAAAAACA
>DL01 
GGCTCCTTTATGGAAGATGAGTAAATTCCTAGATCTAAGATGTGAACAAAATTATACCCATAACACCTACGTCAGCTTTTTGTTTGAATACAAACAAAACGAATCGCTTTCTAGATGATCCTTCTAGAAGAAGGTGATTCTAACAATCTTTCTAGTTACTTCGTTCTCTATTTCTATTTGAGAGGATCCTAAGGAAAAGGATTTTGTTTCCACCGAGCTAAAACAATATGCCGATGTCTCTAGTAAACCAAAGTCATCGTTGAATAGCTATTTTGCTCCAATTTCTTTCTTTAGAAAGAACAAAATGGAAGATTTAGTTACGATTAGAAATTGACTTTCTATCTTCAGCCATGGATCCTTTACTCATACTTATTCAATTGGAAGTCTTGGTCCAATTCAAAAATTATGTTTCGCAATTTCATAATCCAACTTTTCAATTTATAAGTGACTCATGGATACAAATCACAAGAATTCGTATTTGTTTCTCGAATTTATCATTGAGAGGTAAAGGATTAAATCCTTTTAAGAAATAAAGTTTTTGATCGGAATATGAATAAAACCGAAAGACCCTTTAACTATTAAGGGTTAATAGAACGAATCACACTTTTACCACTAAACTATACCCGCTACAATATGATTATTGTATACAAATGGATCTTTTGTCGAACAAGATAATTGAGCATCATTAAGATAGGATCTTCAAAGAATCATCAAAATGAGAGTGTTGGACTTTTTTTCGTGGGGAGATCAAAATTTAATGAGATTCGGAAAAGAGGCTTCA-TTAATTTCAATTAATTGAC-AAAGTTGTCTCTTTT-CTGAAGAAGATAGATACGGATCAAAAAAACA
>DL011 
GGCTCCTTTATGGAAGATGAGTAAATTCCTAGATCTAAGATGTGAACAAAATTATACCCATAACACCTACGTCAGCTTTTTGTTTGAATACAAACAAAACGAATCGCTTTCTAGATGATCCTTCTAGAAGAAGGTGATTCTAACAATCTTTCTAGTTACTTCGTTCTCTATTTCTATTTGAGAGGATCCTAAGGAAAAGGATTTTGTTTCCACCGAGCTAAAACAATATGCCGATGTCTCTAGTAAACCAAAGTCATCGTTGAATAGCTATTTTGCTCCAATTTCTTTCTTTAGAAAGAACAAAATGGAAGATTTAGTTACGATTAGAAATTGACTTTCTATCTTCAGCCATGGATCCTTTACTCATACTTATTCAATTGGAAGTCTTGGTCCAATTCAAAAATTATGTTTCGCAATTTCATAATCCAACTTTTCAATTTATAAGTGACTCATGGATACAAATCACAAGAATTCGTATTTGTTTCTCGAATTTATCATTGAGAGGTAAAGGATTAAATCCTTTTAAGAAATAAAGTTTTTGATCGGAATATGAATAAAACCGAAAGACCCTTTAACTATTAAGGGTTAATAGAACGAATCACACTTTTACCACTAAACTATACCCGCTACAATATGATTATTGTATACAAATGGATCTTTTGTCGAACAAGATAATTGAGCATCATTAAGATAGGATCTTCAAAGAATCATCAAAATGAGAGTGTTGGACTTTTTTTCGTGGGGAGATCAAAATTTAATGAGATTCGGAAAAGAGGCTTCA-TTAATTTCAATTAATTGAC-AAAGTTGTCTCTTTT-CTGAAGAAGATAGATACGGATCAAAAAAACA
>DL012 
GGCTCCTTTATGGAAGATGAGTAAATTCCTAGATCTAAGATGTGAACAAAATTATACCCATAACACCTACGTCAGCTTTTTGTTTGAATACAAACAAAACGAATCGCTTTCTAGATGATCCTTCTAGAAGAAGGTGATTCTAACAATCTTTCTAGTTACTTCGTTCTCTATTTCTATTTGAGAGGATCCTAAGGAAAAGGATTTTGTTTCCACCGAGCTAAAACAATATGCCGATGTCTCTAGTAAACCAAAGTCATCGTTGAATAGCTATTTTGCTCCAATTTCTTTCTTTAGAAAGAACAAAATGGAAGATTTAGTTACGATTAGAAATTGACTTTCTATCTTCAGCCATGGATCCTTTACTCATACTTATTCAATTGGAAGTCTTGGTCCAATTCAAAAATTATGTTTCGCAATTTCATAATCCAACTTTTCAATTTATAAGTGACTCATGGATACAAATCACAAGAATTCGTATTTGTTTCTCGAATTTATCATTGAGAGGTAAAGGATTAAATCCTTTTAAGAAATAAAGTTTTTGATCGGAATATGAATAAAACCGAAAGACCCTTTAACTATTAAGGGTTAATAGAACGAATCACACTTTTACCACTAAACTATACCCGCTACAATATGATTATTGTATACAAATGGATCTTTTGTCGAACAAGATAATTGAGCATCATTAAGATAGGATCTTCAAAGAATCATCAAAATGAGAGTGTTGGACTTTTTTTCGTGGGGAGATCAAAATTTAATGAGATTCGGAAAAGAGGCTTCA-TTAATTTCAATTAATTGAC-AAAGTTGTCTCTTTT-CTGAAGAAGATAGATACGGATCAAAAAAACA
>DL014 
GGCTCCTTTATGGAAGATGAGTAAATTCCTAGATCTAAGATGTGAACAAAATTATACCCATAACACCTACGTCAGCTTTTTGTTTGAATACAAACAAAACGAATCGCTTTCTAGATGATCCTTCTAGAAGAAGGTGATTCTAACAATCTTTCTAGTTACTTCGTTCTCTATTTCTATTTGAGAGGATCCTAAGGAAAAGGATTTTGTTTCCACCGAGCTAAAACAATATGCCGATGTCTCTAGTAAACCAAAGTCATCGTTGAATAGCTATTTTGCTCCAATTTCTTTCTTTAGAAAGAACAAAATGGAAGATTTAGTTACGATTAGAAATTGACTTTCTATCTTCAGCCATGGATCCTTTACTCATACTTATTCAATTGGAAGTCTTGGTCCAATTCAAAAATTATGTTTCGCAATTTCATAATCCAACTTTTCAATTTATAAGTGACTCATGGATACAAATCACAAGAATTCGTATTTGTTTCTCGAATTTATCATTGAGAGGTAAAGGATTAAATCCTTTTAAGAAATAAAGTTTTTGATCGGAATATGAATAAAACCGAAAGACCCTTTAACTATTAAGGGTTAATAGAACGAATCACACTTTTACCACTAAACTATACCCGCTACAATATGATTATTGTATACAAATGGATCTTTTGTCGAACAAGATAATTGAGCATCATTAAGATAGGATCTTCAAAGAATCATCAAAATGAGAGTGTTGGACTTTTTTTCGTGGGGAGATCAAAATTTAATGAGATTCGGAAAAGAGGCTTCA-TTAATTTCAATTAATTGAC-AAAGTTGTCTCTTTT-CTGAAGAAGATAGATACGGATCAAAAAAACA
>DL015 
GGCTCCTTTATGGAAGATGAGTAAATTCCTAGATCTAAGATGTGAACAAAATTATACCCATAACACCTACGTCAGCTTTTTGTTTGAATACAAACAAAACGAATCGCTTTCTAGATGATCCTTCTAGAAGAAGGTGATTCTAACAATCTTTCTAGTTACTTCGTTCTCTATTTCTATTTGAGAGGATCCTAAGGAAAAGGATTTTGTTTCCACCGAGCTAAAACAATATGCCGATGTCTCTAGTAAACCAAAGTCATCGTTGAATAGCTATTTTGCTCCAATTTCTTTCTTTAGAAAGAACAAAATGGAAGATTTAGTTACGATTAGAAATTGACTTTCTATCTTCAGCCATGGATCCTTTACTCATACTTATTCAATTGGAAGTCTTGGTCCAATTCAAAAATTATGTTTCGCAATTTCATAATCCAACTTTTCAATTTATAAGTGACTCATGGATACAAATCACAAGAATTCGTATTTGTTTCTCGAATTTATCATTGAGAGGTAAAGGATTAAATCCTTTTAAGAAATAAAGTTTTTGATCGGAATATGAATAAAACCGAAAGACCCTTTAACTATTAAGGGTTAATAGAACGAATCACACTTTTACCACTAAACTATACCCGCTACAATATGATTATTGTATACAAATGGATCTTTTGTCGAACAAGATAATTGAGCATCATTAAGATAGGATCTTCAAAGAATCATCAAAATGAGAGTGTTGGACTTTTTTTCGTGGGGAGATCAAAATTTAATGAGATTCGGAAAAGAGGCTTCA-TTAATTTCAATTAATTGAC-AAAGTTGTCTCTTTT-CTGAAGAAGATAGATACGGATCAAAAAAACA
>DL02 
GGCTCCTTTATGGAAGATGAGTAAATTCCTAGATCTAAGATGTGAACAAAATTATACCCATAACACCTACGTCAGCTTTTTGTTTGAATACAAACAAAACGAATCGCTTTCTAGATGATCCTTCTAGAAGAAGGTGATTCTAACAATCTTTCTAGTTACTTCGTTCTCTATTTCTATTTGAGAGGATCCTAAGGAAAAGGATTTTGTTTCCACCGAGCTAAAACAATATGCCGATGTCTCTAGTAAACCAAAGTCATCGTTGAATAGCTATTTTGCTCCAATTTCTTTCTTTAGAAAGAACAAAATGGAAGATTTAGTTACGATTAGAAATTGACTTTCTATCTTCAGCCATGGATCCTTTACTCATACTTATTCAATTGGAAGTCTTGGTCCAATTCAAAAATTATGTTTCGCAATTTCATAATCCAACTTTTCAATTTATAAGTGACTCATGGATACAAATCACAAGAATTCGTATTTGTTTCTCGAATTTATCATTGAGAGGTAAAGGATTAAATCCTTTTAAGAAATAAAGTTTTTGATCGGAATATGAATAAAACCGAAAGACCCTTTAACTATTAAGGGTTAATAGAACGAATCACACTTTTACCACTAAACTATACCCGCTACAATATGATTATTGTATACAAATGGATCTTTTGTCGAACAAGATAATTGAGCATCATTAAGATAGGATCTTCAAAGAATCATCAAAATGAGAGTGTTGGACTTTTTTTCGTGGGGAGATCAAAATTTAATGAGATTCGGAAAAGAGGCTTCA-TTAATTTCAATTAATTGAC-AAAGTTGTCTCTTTT-CTGAAGAAGATAGATACGGATCAAAAAAACA
>DL03 
GGCTCCTTTATGGAAGATGAGTAAATTCCTAGATCTAAGATGTGAACAAAATTATACCCATAACACCTACGTCAGCTTTTTGTTTGAATACAAACAAAACGAATCGCTTTCTAGATGATCCTTCTAGAAGAAGGTGATTCTAACAATCTTTCTAGTTACTTCGTTCTCTATTTCTATTTGAGAGGATCCTAAGGAAAAGGATTTTGTTTCCACCGAGCTAAAACAATATGCCGATGTCTCTAGTAAACCAAAGTCATCGTTGAATAGCTATTTTGCTCCAATTTCTTTCTTTAGAAAGAACAAAATGGAAGATTTAGTTACGATTAGAAATTGACTTTCTATCTTCAGCCATGGATCCTTTACTCATACTTATTCAATTGGAAGTCTTGGTCCAATTCAAAAATTATGTTTCGCAATTTCATAATCCAACTTTTCAATTTATAAGTGACTCATGGATACAAATCACAAGAATTCGTATTTGTTTCTCGAATTTATCATTGAGAGGTAAAGGATTAAATCCTTTTAAGAAATAAAGTTTTTGATCGGAATATGAATAAAACCGAAAGACCCTTTAACTATTAAGGGTTAATAGAACGAATCACACTTTTACCACTAAACTATACCCGCTACAATATGATTATTGTATACAAATGGATCTTTTGTCGAACAAGATAATTGAGCATCATTAAGATAGGATCTTCAAAGAATCATCAAAATGAGAGTGTTGGACTTTTTTTCGTGGGGAGATCAAAATTTAATGAGATTCGGAAAAGAGGCTTCA-TTAATTTCAATTAATTGAC-AAAGTTGTCTCTTTT-CTGAAGAAGATAGATACGGATCAAAAAAACA
>DL05 
GGCTCCTTTATGGAAGATGAGTAAATTCCTAGATCTAAGATGTGAACAAAATTATACCCATAACACCTACGTCAGCTTTTTGTTTGAATACAAACAAAACGAATCGCTTTCTAGATGATCCTTCTAGAAGAAGGTGATTCTAACAATCTTTCTAGTTACTTCGTTCTCTATTTCTATTTGAGAGGATCCTAAGGAAAAGGATTTTGTTTCCACCGAGCTAAAACAATATGCCGATGTCTCTAGTAAACCAAAGTCATCGTTGAATAGCTATTTTGCTCCAATTTCTTTCTTTAGAAAGAACAAAATGGAAGATTTAGTTACGATTAGAAATTGACTTTCTATCTTCAGCCATGGATCCTTTACTCATACTTATTCAATTGGAAGTCTTGGTCCAATTCAAAAATTATGTTTCGCAATTTCATAATCCAACTTTTCAATTTATAAGTGACTCATGGATACAAATCACAAGAATTCGTATTTGTTTCTCGAATTTATCATTGAGAGGTAAAGGATTAAATCCTTTTAAGAAATAAAGTTTTTGATCGGAATATGAATAAAACCGAAAGACCCTTTAACTATTAAGGGTTAATAGAACGAATCACACTTTTACCACTAAACTATACCCGCTACAATATGATTATTGTATACAAATGGATCTTTTGTCGAACAAGATAATTGAGCATCATTAAGATAGGATCTTCAAAGAATCATCAAAATGAGAGTGTTGGACTTTTTTTCGTGGGGAGATCAAAATTTAATGAGATTCGGAAAAGAGGCTTCA-TTAATTTCAATTAATTGAC-AAAGTTGTCTCTTTT-CTGAAGAAGATAGATACGGATCAAAAAAACA
>DL07 
GGCTCCTTTATGGAAGATGAGTAAATTCCTAGATCTAAGATGTGAACAAAATTATACCCATAACACCTACGTCAGCTTTTTGTTTGAATACAAACAAAACGAATCGCTTTCTAGATGATCCTTCTAGAAGAAGGTGATTCTAACAATCTTTCTAGTTACTTCGTTCTCTATTTCTATTTGAGAGGATCCTAAGGAAAAGGATTTTGTTTCCACCGAGCTAAAACAATATGCCGATGTCTCTAGTAAACCAAAGTCATCGTTGAATAGCTATTTTGCTCCAATTTCTTTCTTTAGAAAGAACAAAATGGAAGATTTAGTTACGATTAGAAATTGACTTTCTATCTTCAGCCATGGATCCTTTACTCATACTTATTCAATTGGAAGTCTTGGTCCAATTCAAAAATTATGTTTCGCAATTTCATAATCCAACTTTTCAATTTATAAGTGACTCATGGATACAAATCACAAGAATTCGTATTTGTTTCTCGAATTTATCATTGAGAGGTAAAGGATTAAATCCTTTTAAGAAATAAAGTTTTTGATCGGAATATGAATAAAACCGAAAGACCCTTTAACTATTAAGGGTTAATAGAACGAATCACACTTTTACCACTAAACTATACCCGCTACAATATGATTATTGTATACAAATGGATCTTTTGTCGAACAAGATAATTGAGCATCATTAAGATAGGATCTTCAAAGAATCATCAAAATGAGAGTGTTGGACTTTTTTTCGTGGGGAGATCAAAATTTAATGAGATTCGGAAAAGAGGCTTCA-TTAATTTCAATTAATTGAC-AAAGTTGTCTCTTTT-CTGAAGAAGATAGATACGGATCAAAAAAACA
>DL09 
GGCTCCTTTATGGAAGATGAGTAAATTCCTAGATCTAAGATGTGAACAAAATTATACCCATAACACCTACGTCAGCTTTTTGTTTGAATACAAACAAAACGAATCGCTTTCTAGATGATCCTTCTAGAAGAAGGTGATTCTAACAATCTTTCTAGTTACTTCGTTCTCTATTTCTATTTGAGAGGATCCTAAGGAAAAGGATTTTGTTTCCACCGAGCTAAAACAATATGCCGATGTCTCTAGTAAACCAAAGTCATCGTTGAATAGCTATTTTGCTCCAATTTCTTTCTTTAGAAAGAACAAAATGGAAGATTTAGTTACGATTAGAAATTGACTTTCTATCTTCAGCCATGGATCCTTTACTCATACTTATTCAATTGGAAGTCTTGGTCCAATTCAAAAATTATGTTTCGCAATTTCATAATCCAACTTTTCAATTTATAAGTGACTCATGGATACAAATCACAAGAATTCGTATTTGTTTCTCGAATTTATCATTGAGAGGTAAAGGATTAAATCCTTTTAAGAAATAAAGTTTTTGATCGGAATATGAATAAAACCGAAAGACCCTTTAACTATTAAGGGTTAATAGAACGAATCACACTTTTACCACTAAACTATACCCGCTACAATATGATTATTGTATACAAATGGATCTTTTGTCGAACAAGATAATTGAGCATCATTAAGATAGGATCTTCAAAGAATCATCAAAATGAGAGTGTTGGACTTTTTTTCGTGGGGAGATCAAAATTTAATGAGATTCGGAAAAGAGGCTTCA-TTAATTTCAATTAATTGAC-AAAGTTGTCTCTTTT-CTGAAGAAGATAGATACGGATCAAAAAAACA
>GD01 
GGCTCCTTTATGGAAGATGAGTAAATTCCTAGATCTAAGATGTGAACAAAATTATACCCATAACACCTACGTCAGCTTTTTGTTTGAATACAAACAAAACGAATCGCTTTCTAGATGATCCTTCTAGAAGAAGGTGATTCTAACAATCTTTCTAGTTACTTCGTTCTCTATTTCTATTTGAGAGGATCCTAAGGAAAAGGATTTTGTTTCCACCGAGCTAAAACAATATGCCGATGTCTCTAGTAAACCAAAGTCATCGTTGAATAGCTATTTTGCTCCAATTTCTTTCTTTAGAAAGAACAAAATGGAAGATTTAGTTACGATTAGAAATTGACTTTCTATCTTCAGCCATGGATCCTTTACTCATACTTATTCAATTGGAAGTCTTGGTCCAATTCAAAAATTATGTTTCGCAATTTCATAATCCAACTTTTCAATTTATAAGTGACTCATGGATACAAATCACAAGAATTCGTATTTGTTTCTCGAATTTATCATTGAGAGGTAAAGGATTAAATCCTTTTAAGAAATAAAGTTTTTGATCGGAATATGAATAAAACCGAAAGACCCTTTAACTATTAAGGGTTAATAGAACGAATCACACTTTTACCACTAAACTATACCCGCTACAATATGATTATTGTATACAAATGGATCTTTTGTCGAACAAGATAATTGAGCATCATTAAGATAGGATCTTCAAAGAATCATCAAAATGAGAGTGTTGGACTTTTTTTCGTGGGGAGATCAAAATTTAATGAGATTCGGAAAAGAGGCTTCA-TTAATTTCAATTAATTGAC-AAAGTTGTCTCTTTT-CTGAAGAAGATAGATACGGATCAAAAAAACA
>GD010 
GGCTCCTTTATGGAAGATGAGTAAATTCCTAGATCTAAGATGTGAACAAAATTATACCCATAACACCTACGTCAGCTTTTTGTTTGAATACAAACAAAACGAATCGCTTTCTAGATGATCCTTCTAGAAGAAGGTGATTCTAACAATCTTTCTAGTTACTTCGTTCTCTATTTCTATTTGAGAGGATCCTAAGGAAAAGGATTTTGTTTCCACCGAGCTAAAACAATATGCCGATGTCTCTAGTAAACCAAAGTCATCGTTGAATAGCTATTTTGCTCCAATTTCTTTCTTTAGAAAGAACAAAATGGAAGATTTAGTTACGATTAGAAATTGACTTTCTATCTTCAGCCATGGATCCTTTACTCATACTTATTCAATTGGAAGTCTTGGTCCAATTCAAAAATTATGTTTCGCAATTTCATAATCCAACTTTTCAATTTATAAGTGACTCATGGATACAAATCACAAGAATTCGTATTTGTTTCTCGAATTTATCATTGAGAGGTAAAGGATTAAATCCTTTTAAGAAATAAAGTTTTTGATCGGAATATGAATAAAACCGAAAGACCCTTTAACTATTAAGGGTTAATAGAACGAATCACACTTTTACCACTAAACTATACCCGCTACAATATGATTATTGTATACAAATGGATCTTTTGTCGAACAAGATAATTGAGCATCATTAAGATAGGATCTTCAAAGAATCATCAAAATGAGAGTGTTGGACTTTTTTTCGTGGGGAGATCAAAATTTAATGAGATTCGGAAAAGAGGCTTCA-TTAATTTCAATTAATTGAC-AAAGTTGTCTCTTTT-CTGAAGAAGATAGATACGGATCAAAAAAACA
>GD011 
GGCTCCTTTATGGAAGATGAGTAAATTCCTAGATCTAAGATGTGAACAAAATTATACCCATAACACCTACGTCAGCTTTTTGTTTGAATACAAACAAAACGAATCGCTTTCTAGATGATCCTTCTAGAAGAAGGTGATTCTAACAATCTTTCTAGTTACTTCGTTCTCTATTTCTATTTGAGAGGATCCTAAGGAAAAGGATTTTGTTTCCACCGAGCTAAAACAATATGCCGATGTCTCTAGTAAACCAAAGTCATCGTTGAATAGCTATTTTGCTCCAATTTCTTTCTTTAGAAAGAACAAAATGGAAGATTTAGTTACGATTAGAAATTGACTTTCTATCTTCAGCCATGGATCCTTTACTCATACTTATTCAATTGGAAGTCTTGGTCCAATTCAAAAATTATGTTTCGCAATTTCATAATCCAACTTTTCAATTTATAAGTGACTCATGGATACAAATCACAAGAATTCGTATTTGTTTCTCGAATTTATCATTGAGAGGTAAAGGATTAAATCCTTTTAAGAAATAAAGTTTTTGATCGGAATATGAATAAAACCGAAAGACCCTTTAACTATTAAGGGTTAATAGAACGAATCACACTTTTACCACTAAACTATACCCGCTACAATATGATTATTGTATACAAATGGATCTTTTGTCGAACAAGATAATTGAGCATCATTAAGATAGGATCTTCAAAGAATCATCAAAATGAGAGTGTTGGACTTTTTTTCGTGGGGAGATCAAAATTTAATGAGATTCGGAAAAGAGGCTTCA-TTAATTTCAATTAATTGAC-AAAGTTGTCTCTTTT-CTGAAGAAGATAGATACGGATCAAAAAAACA
>GD02 
GGCTCCTTTATGGAAGATGAGTAAATTCCTAGATCTAAGATGTGAACAAAATTATACCCATAACACCTACGTCAGCTTTTTGTTTGAATACAAACAAAACGAATCGCTTTCTAGATGATCCTTCTAGAAGAAGGTGATTCTAACAATCTTTCTAGTTACTTCGTTCTCTATTTCTATTTGAGAGGATCCTAAGGAAAAGGATTTTGTTTCCACCGAGCTAAAACAATATGCCGATGTCTCTAGTAAACCAAAGTCATCGTTGAATAGCTATTTTGCTCCAATTTCTTTCTTTAGAAAGAACAAAATGGAAGATTTAGTTACGATTAGAAATTGACTTTCTATCTTCAGCCATGGATCCTTTACTCATACTTATTCAATTGGAAGTCTTGGTCCAATTCAAAAATTATGTTTCGCAATTTCATAATCCAACTTTTCAATTTATAAGTGACTCATGGATACAAATCACAAGAATTCGTATTTGTTTCTCGAATTTATCATTGAGAGGTAAAGGATTAAATCCTTTTAAGAAATAAAGTTTTTGATCGGAATATGAATAAAACCGAAAGACCCTTTAACTATTAAGGGTTAATAGAACGAATCACACTTTTACCACTAAACTATACCCGCTACAATATGATTATTGTATACAAATGGATCTTTTGTCGAACAAGATAATTGAGCATCATTAAGATAGGATCTTCAAAGAATCATCAAAATGAGAGTGTTGGACTTTTTTTCGTGGGGAGATCAAAATTTAATGAGATTCGGAAAAGAGGCTTCA-TTAATTTCAATTAATTGAC-AAAGTTGTCTCTTTT-CTGAAGAAGATAGATACGGATCAAAAAAACA
>GD03 
GGCTCCTTTATGGAAGATGAGTAAATTCCTAGATCTAAGATGTGAACAAAATTATACCCATAACACCTACGTCAGCTTTTTGTTTGAATACAAACAAAACGAATCGCTTTCTAGATGATCCTTCTAGAAGAAGGTGATTCTAACAATCTTTCTAGTTACTTCGTTCTCTATTTCTATTTGAGAGGATCCTAAGGAAAAGGATTTTGTTTCCACCGAGCTAAAACAATATGCCGATGTCTCTAGTAAACCAAAGTCATCGTTGAATAGCTATTTTGCTCCAATTTCTTTCTTTAGAAAGAACAAAATGGAAGATTTAGTTACGATTAGAAATTGACTTTCTATCTTCAGCCATGGATCCTTTACTCATACTTATTCAATTGGAAGTCTTGGTCCAATTCAAAAATTATGTTTCGCAATTTCATAATCCAACTTTTCAATTTATAAGTGACTCATGGATACAAATCACAAGAATTCGTATTTGTTTCTCGAATTTATCATTGAGAGGTAAAGGATTAAATCCTTTTAAGAAATAAAGTTTTTGATCGGAATATGAATAAAACCGAAAGACCCTTTAACTATTAAGGGTTAATAGAACGAATCACACTTTTACCACTAAACTATACCCGCTACAATATGATTATTGTATACAAATGGATCTTTTGTCGAACAAGATAATTGAGCATCATTAAGATAGGATCTTCAAAGAATCATCAAAATGAGAGTGTTGGACTTTTTTTCGTGGGGAGATCAAAATTTAATGAGATTCGGAAAAGAGGCTTCA-TTAATTTCAATTAATTGAC-AAAGTTGTCTCTTTT-CTGAAGAAGATAGATACGGATCAAAAAAACA
>GD04 
GGCTCCTTTATGGAAGATGAGTAAATTCCTAGATCTAAGATGTGAACAAAATTATACCCATAACACCTACGTCAGCTTTTTGTTTGAATACAAACAAAACGAATCGCTTTCTAGATGATCCTTCTAGAAGAAGGTGATTCTAACAATCTTTCTAGTTACTTCGTTCTCTATTTCTATTTGAGAGGATCCTAAGGAAAAGGATTTTGTTTCCACCGAGCTAAAACAATATGCCGATGTCTCTAGTAAACCAAAGTCATCGTTGAATAGCTATTTTGCTCCAATTTCTTTCTTTAGAAAGAACAAAATGGAAGATTTAGTTACGATTAGAAATTGACTTTCTATCTTCAGCCATGGATCCTTTACTCATACTTATTCAATTGGAAGTCTTGGTCCAATTCAAAAATTATGTTTCGCAATTTCATAATCCAACTTTTCAATTTATAAGTGACTCATGGATACAAATCACAAGAATTCGTATTTGTTTCTCGAATTTATCATTGAGAGGTAAAGGATTAAATCCTTTTAAGAAATAAAGTTTTTGATCGGAATATGAATAAAACCGAAAGACCCTTTAACTATTAAGGGTTAATAGAACGAATCACACTTTTACCACTAAACTATACCCGCTACAATATGATTATTGTATACAAATGGATCTTTTGTCGAACAAGATAATTGAGCATCATTAAGATAGGATCTTCAAAGAATCATCAAAATGAGAGTGTTGGACTTTTTTTCGTGGGGAGATCAAAATTTAATGAGATTCGGAAAAGAGGCTTCA-TTAATTTCAATTAATTGAC-AAAGTTGTCTCTTTT-CTGAAGAAGATAGATACGGATCAAAAAAACA
>GD05 
GGCTCCTTTATGGAAGATGAGTAAATTCCTAGATCTAAGATGTGAACAAAATTATACCCATAACACCTACGTCAGCTTTTTGTTTGAATACAAACAAAACGAATCGCTTTCTAGATGATCCTTCTAGAAGAAGGTGATTCTAACAATCTTTCTAGTTACTTCGTTCTCTATTTCTATTTGAGAGGATCCTAAGGAAAAGGATTTTGTTTCCACCGAGCTAAAACAATATGCCGATGTCTCTAGTAAACCAAAGTCATCGTTGAATAGCTATTTTGCTCCAATTTCTTTCTTTAGAAAGAACAAAATGGAAGATTTAGTTACGATTAGAAATTGACTTTCTATCTTCAGCCATGGATCCTTTACTCATACTTATTCAATTGGAAGTCTTGGTCCAATTCAAAAATTATGTTTCGCAATTTCATAATCCAACTTTTCAATTTATAAGTGACTCATGGATACAAATCACAAGAATTCGTATTTGTTTCTCGAATTTATCATTGAGAGGTAAAGGATTAAATCCTTTTAAGAAATAAAGTTTTTGATCGGAATATGAATAAAACCGAAAGACCCTTTAACTATTAAGGGTTAATAGAACGAATCACACTTTTACCACTAAACTATACCCGCTACAATATGATTATTGTATACAAATGGATCTTTTGTCGAACAAGATAATTGAGCATCATTAAGATAGGATCTTCAAAGAATCATCAAAATGAGAGTGTTGGACTTTTTTTCGTGGGGAGATCAAAATTTAATGAGATTCGGAAAAGAGGCTTCA-TTAATTTCAATTAATTGAC-AAAGTTGTCTCTTTT-CTGAAGAAGATAGATACGGATCAAAAAAACA
>GD06 
GGCTCCTTTATGGAAGATGAGTAAATTCCTAGATCTAAGATGTGAACAAAATTATACCCATAACACCTACGTCAGCTTTTTGTTTGAATACAAACAAAACGAATCGCTTTCTAGATGATCCTTCTAGAAGAAGGTGATTCTAACAATCTTTCTAGTTACTTCGTTCTCTATTTCTATTTGAGAGGATCCTAAGGAAAAGGATTTTGTTTCCACCGAGCTAAAACAATATGCCGATGTCTCTAGTAAACCAAAGTCATCGTTGAATAGCTATTTTGCTCCAATTTCTTTCTTTAGAAAGAACAAAATGGAAGATTTAGTTACGATTAGAAATTGACTTTCTATCTTCAGCCATGGATCCTTTACTCATACTTATTCAATTGGAAGTCTTGGTCCAATTCAAAAATTATGTTTCGCAATTTCATAATCCAACTTTTCAATTTATAAGTGACTCATGGATACAAATCACAAGAATTCGTATTTGTTTCTCGAATTTATCATTGAGAGGTAAAGGATTAAATCCTTTTAAGAAATAAAGTTTTTGATCGGAATATGAATAAAACCGAAAGACCCTTTAACTATTAAGGGTTAATAGAACGAATCACACTTTTACCACTAAACTATACCCGCTACAATATGATTATTGTATACAAATGGATCTTTTGTCGAACAAGATAATTGAGCATCATTAAGATAGGATCTTCAAAGAATCATCAAAATGAGAGTGTTGGACTTTTTTTCGTGGGGAGATCAAAATTTAATGAGATTCGGAAAAGAGGCTTCA-TTAATTTCAATTAATTGAC-AAAGTTGTCTCTTTT-CTGAAGAAGATAGATACGGATCAAAAAAACA
>GD07 
GGCTCCTTTATGGAAGATGAGTAAATTCCTAGATCTAAGATGTGAACAAAATTATACCCATAACACCTACGTCAGCTTTTTGTTTGAATACAAACAAAACGAATCGCTTTCTAGATGATCCTTCTAGAAGAAGGTGATTCTAACAATCTTTCTAGTTACTTCGTTCTCTATTTCTATTTGAGAGGATCCTAAGGAAAAGGATTTTGTTTCCACCGAGCTAAAACAATATGCCGATGTCTCTAGTAAACCAAAGTCATCGTTGAATAGCTATTTTGCTCCAATTTCTTTCTTTAGAAAGAACAAAATGGAAGATTTAGTTACGATTAGAAATTGACTTTCTATCTTCAGCCATGGATCCTTTACTCATACTTATTCAATTGGAAGTCTTGGTCCAATTCAAAAATTATGTTTCGCAATTTCATAATCCAACTTTTCAATTTATAAGTGACTCATGGATACAAATCACAAGAATTCGTATTTGTTTCTCGAATTTATCATTGAGAGGTAAAGGATTAAATCCTTTTAAGAAATAAAGTTTTTGATCGGAATATGAATAAAACCGAAAGACCCTTTAACTATTAAGGGTTAATAGAACGAATCACACTTTTACCACTAAACTATACCCGCTACAATATGATTATTGTATACAAATGGATCTTTTGTCGAACAAGATAATTGAGCATCATTAAGATAGGATCTTCAAAGAATCATCAAAATGAGAGTGTTGGACTTTTTTTCGTGGGGAGATCAAAATTTAATGAGATTCGGAAAAGAGGCTTCA-TTAATTTCAATTAATTGAC-AAAGTTGTCTCTTTT-CTGAAGAAGATAGATACGGATCAAAAAAACA
>GD09 
GGCTCCTTTATGGAAGATGAGTAAATTCCTAGATCTAAGATGTGAACAAAATTATACCCATAACACCTACGTCAGCTTTTTGTTTGAATACAAACAAAACGAATCGCTTTCTAGATGATCCTTCTAGAAGAAGGTGATTCTAACAATCTTTCTAGTTACTTCGTTCTCTATTTCTATTTGAGAGGATCCTAAGGAAAAGGATTTTGTTTCCACCGAGCTAAAACAATATGCCGATGTCTCTAGTAAACCAAAGTCATCGTTGAATAGCTATTTTGCTCCAATTTCTTTCTTTAGAAAGAACAAAATGGAAGATTTAGTTACGATTAGAAATTGACTTTCTATCTTCAGCCATGGATCCTTTACTCATACTTATTCAATTGGAAGTCTTGGTCCAATTCAAAAATTATGTTTCGCAATTTCATAATCCAACTTTTCAATTTATAAGTGACTCATGGATACAAATCACAAGAATTCGTATTTGTTTCTCGAATTTATCATTGAGAGGTAAAGGATTAAATCCTTTTAAGAAATAAAGTTTTTGATCGGAATATGAATAAAACCGAAAGACCCTTTAACTATTAAGGGTTAATAGAACGAATCACACTTTTACCACTAAACTATACCCGCTACAATATGATTATTGTATACAAATGGATCTTTTGTCGAACAAGATAATTGAGCATCATTAAGATAGGATCTTCAAAGAATCATCAAAATGAGAGTGTTGGACTTTTTTTCGTGGGGAGATCAAAATTTAATGAGATTCGGAAAAGAGGCTTCA-TTAATTTCAATTAATTGAC-AAAGTTGTCTCTTTT-CTGAAGAAGATAGATACGGATCAAAAAAACA
>HT011 
GGCTCCTTTATGGAAGATGAGTAAATTCCTAGATCTAAGATGTGAACAAAATTATACCCATAACACCTACGTCAGCTTTTTGTTTGAATACAAACAAAACGAATCGCTTTCTAGATGATCCTTCTAGAAGAAGGTGATTCTAACAATCTTTCTAGTTACTTCGTTCTCTATTTCTATTTGAGAGGATCCTAAGGAAAAGGATTTTGTTTCCACCGAGCTAAAACAATATGCCGATGTCTCTAGTAAACCAAAGTCATCGTTGAATAGCTATTTTGCTCCAATTTCTTTCTTTAGAAAGAACAAAATGGAAGATTTAGTTACGATTAGAAATTGACTTTCTATCTTCAGCCATGGATCCTTTACTCATACTTATTCAATTGGAAGTCTTGGTCCAATTCAAAAATTATGTTTCGCAATTTCATAATCCAACTTTTCAATTTATAAGTGACTCATGGATACAAATCACAAGAATTCGTATTTGTTTCTCGAATTTATCATTGAGAGGTAAAGGATTAAATCCTTTTAAGAAATAAAGTTTTTGATCGGAATATGAATAAAACCGAAAGACCCTTTAACTATTAAGGGTTAATAGAACGAATCACACTTTTACCACTAAACTATACCCGCTACAATATGATTATTGTATACAAATGGATCTTTTGTCGAACAAGATAATTGAGCATCATTAAGATAGGATCTTCAAAGAATCATCAAAATGAGAGTGTTGGACTTTTTTTCGTGGGGAGATCAAAATTTAATGAGATTCGGAAAAGAGGCTTCA-TTAATTTCAATTAATTGAC-AAAGTTGTCTCTTTT-CTGAAGAAGATAGATACGGATCAAAAAAACA
>HT013 
GGCTCCTTTATGGAAGATGAGTAAATTCCTAGATCTAAGATGTGAACAAAATTATACCCATAACACCTACGTCAGCTTTTTGTTTGAATACAAACAAAACGAATCGCTTTCTAGATGATCCTTCTAGAAGAAGGTGATTCTAACAATCTTTCTAGTTACTTCGTTCTCTATTTCTATTTGAGAGGATCCTAAGGAAAAGGATTTTGTTTCCACCGAGCTAAAACAATATGCCGATGTCTCTAGTAAACCAAAGTCATCGTTGAATAGCTATTTTGCTCCAATTTCTTTCTTTAGAAAGAACAAAATGGAAGATTTAGTTACGATTAGAAATTGACTTTCTATCTTCAGCCATGGATCCTTTACTCATACTTATTCAATTGGAAGTCTTGGTCCAATTCAAAAATTATGTTTCGCAATTTCATAATCCAACTTTTCAATTTATAAGTGACTCATGGATACAAATCACAAGAATTCGTATTTGTTTCTCGAATTTATCATTGAGAGGTAAAGGATTAAATCCTTTTAAGAAATAAAGTTTTTGATCGGAATATGAATAAAACCGAAAGACCCTTTAACTATTAAGGGTTAATAGAACGAATCACACTTTTACCACTAAACTATACCCGCTACAATATGATTATTGTATACAAATGGATCTTTTGTCGAACAAGATAATTGAGCATCATTAAGATAGGATCTTCAAAGAATCATCAAAATGAGAGTGTTGGACTTTTTTTCGTGGGGAGATCAAAATTTAATGAGATTCGGAAAAGAGGCTTCA-TTAATTTCAATTAATTGAC-AAAGTTGTCTCTTTT-CTGAAGAAGATAGATACGGATCAAAAAAACA
>HT015 
GGCTCCTTTATGGAAGATGAGTAAATTCCTAGATCTAAGATGTGAACAAAATTATACCCATAACACCTACGTCAGCTTTTTGTTTGAATACAAACAAAACGAATCGCTTTCTAGATGATCCTTCTAGAAGAAGGTGATTCTAACAATCTTTCTAGTTACTTCGTTCTCTATTTCTATTTGAGAGGATCCTAAGGAAAAGGATTTTGTTTCCACCGAGCTAAAACAATATGCCGATGTCTCTAGTAAACCAAAGTCATCGTTGAATAGCTATTTTGCTCCAATTTCTTTCTTTAGAAAGAACAAAATGGAAGATTTAGTTACGATTAGAAATTGACTTTCTATCTTCAGCCATGGATCCTTTACTCATACTTATTCAATTGGAAGTCTTGGTCCAATTCAAAAATTATGTTTCGCAATTTCATAATCCAACTTTTCAATTTATAAGTGACTCATGGATACAAATCACAAGAATTCGTATTTGTTTCTCGAATTTATCATTGAGAGGTAAAGGATTAAATCCTTTTAAGAAATAAAGTTTTTGATCGGAATATGAATAAAACCGAAAGACCCTTTAACTATTAAGGGTTAATAGAACGAATCACACTTTTACCACTAAACTATACCCGCTACAATATGATTATTGTATACAAATGGATCTTTTGTCGAACAAGATAATTGAGCATCATTAAGATAGGATCTTCAAAGAATCATCAAAATGAGAGTGTTGGACTTTTTTTCGTGGGGAGATCAAAATTTAATGAGATTCGGAAAAGAGGCTTCA-TTAATTTCAATTAATTGAC-AAAGTTGTCTCTTTT-CTGAAGAAGATAGATACGGATCAAAAAAACA
>HT018 
GGCTCCTTTATGGAAGATGAGTAAATTCCTAGATCTAAGATGTGAACAAAATTATACCCATAACACCTACGTCAGCTTTTTGTTTGAATACAAACAAAACGAATCGCTTTCTAGATGATCCTTCTAGAAGAAGGTGATTCTAACAATCTTTCTAGTTACTTCGTTCTCTATTTCTATTTGAGAGGATCCTAAGGAAAAGGATTTTGTTTCCACCGAGCTAAAACAATATGCCGATGTCTCTAGTAAACCAAAGTCATCGTTGAATAGCTATTTTGCTCCAATTTCTTTCTTTAGAAAGAACAAAATGGAAGATTTAGTTACGATTAGAAATTGACTTTCTATCTTCAGCCATGGATCCTTTACTCATACTTATTCAATTGGAAGTCTTGGTCCAATTCAAAAATTATGTTTCGCAATTTCATAATCCAACTTTTCAATTTATAAGTGACTCATGGATACAAATCACAAGAATTCGTATTTGTTTCTCGAATTTATCATTGAGAGGTAAAGGATTAAATCCTTTTAAGAAATAAAGTTTTTGATCGGAATATGAATAAAACCGAAAGACCCTTTAACTATTAAGGGTTAATAGAACGAATCACACTTTTACCACTAAACTATACCCGCTACAATATGATTATTGTATACAAATGGATCTTTTGTCGAACAAGATAATTGAGCATCATTAAGATAGGATCTTCAAAGAATCATCAAAATGAGAGTGTTGGACTTTTTTTCGTGGGGAGATCAAAATTTAATGAGATTCGGAAAAGAGGCTTCA-TTAATTTCAATTAATTGAC-AAAGTTGTCTCTTTT-CTGAAGAAGATAGATACGGATCAAAAAAACA
>HT020 
GGCTCCTTTATGGAAGATGAGTAAATTCCTAGATCTAAGATGTGAACAAAATTATACCCATAACACCTACGTCAGCTTTTTGTTTGAATACAAACAAAACGAATCGCTTTCTAGATGATCCTTCTAGAAGAAGGTGATTCTAACAATCTTTCTAGTTACTTCGTTCTCTATTTCTATTTGAGAGGATCCTAAGGAAAAGGATTTTGTTTCCACCGAGCTAAAACAATATGCCGATGTCTCTAGTAAACCAAAGTCATCGTTGAATAGCTATTTTGCTCCAATTTCTTTCTTTAGAAAGAACAAAATGGAAGATTTAGTTACGATTAGAAATTGACTTTCTATCTTCAGCCATGGATCCTTTACTCATACTTATTCAATTGGAAGTCTTGGTCCAATTCAAAAATTATGTTTCGCAATTTCATAATCCAACTTTTCAATTTATAAGTGACTCATGGATACAAATCACAAGAATTCGTATTTGTTTCTCGAATTTATCATTGAGAGGTAAAGGATTAAATCCTTTTAAGAAATAAAGTTTTTGATCGGAATATGAATAAAACCGAAAGACCCTTTAACTATTAAGGGTTAATAGAACGAATCACACTTTTACCACTAAACTATACCCGCTACAATATGATTATTGTATACAAATGGATCTTTTGTCGAACAAGATAATTGAGCATCATTAAGATAGGATCTTCAAAGAATCATCAAAATGAGAGTGTTGGACTTTTTTTCGTGGGGAGATCAAAATTTAATGAGATTCGGAAAAGAGGCTTCA-TTAATTTCAATTAATTGAC-AAAGTTGTCTCTTTT-CTGAAGAAGATAGATACGGATCAAAAAAACA
>HT022 
GGCTCCTTTATGGAAGATGAGTAAATTCCTAGATCTAAGATGTGAACAAAATTATACCCATAACACCTACGTCAGCTTTTTGTTTGAATACAAACAAAACGAATCGCTTTCTAGATGATCCTTCTAGAAGAAGGTGATTCTAACAATCTTTCTAGTTACTTCGTTCTCTATTTCTATTTGAGAGGATCCTAAGGAAAAGGATTTTGTTTCCACCGAGCTAAAACAATATGCCGATGTCTCTAGTAAACCAAAGTCATCGTTGAATAGCTATTTTGCTCCAATTTCTTTCTTTAGAAAGAACAAAATGGAAGATTTAGTTACGATTAGAAATTGACTTTCTATCTTCAGCCATGGATCCTTTACTCATACTTATTCAATTGGAAGTCTTGGTCCAATTCAAAAATTATGTTTCGCAATTTCATAATCCAACTTTTCAATTTATAAGTGACTCATGGATACAAATCACAAGAATTCGTATTTGTTTCTCGAATTTATCATTGAGAGGTAAAGGATTAAATCCTTTTAAGAAATAAAGTTTTTGATCGGAATATGAATAAAACCGAAAGACCCTTTAACTATTAAGGGTTAATAGAACGAATCACACTTTTACCACTAAACTATACCCGCTACAATATGATTATTGTATACAAATGGATCTTTTGTCGAACAAGATAATTGAGCATCATTAAGATAGGATCTTCAAAGAATCATCAAAATGAGAGTGTTGGACTTTTTTTCGTGGGGAGATCAAAATTTAATGAGATTCGGAAAAGAGGCTTCA-TTAATTTCAATTAATTGAC-AAAGTTGTCTCTTTT-CTGAAGAAGATAGATACGGATCAAAAAAACA
>HT026 
GGCTCCTTTATGGAAGATGAGTAAATTCCTAGATCTAAGATGTGAACAAAATTATACCCATAACACCTACGTCAGCTTTTTGTTTGAATACAAACAAAACGAATCGCTTTCTAGATGATCCTTCTAGAAGAAGGTGATTCTAACAATCTTTCTAGTTACTTCGTTCTCTATTTCTATTTGAGAGGATCCTAAGGAAAAGGATTTTGTTTCCACCGAGCTAAAACAATATGCCGATGTCTCTAGTAAACCAAAGTCATCGTTGAATAGCTATTTTGCTCCAATTTCTTTCTTTAGAAAGAACAAAATGGAAGATTTAGTTACGATTAGAAATTGACTTTCTATCTTCAGCCATGGATCCTTTACTCATACTTATTCAATTGGAAGTCTTGGTCCAATTCAAAAATTATGTTTCGCAATTTCATAATCCAACTTTTCAATTTATAAGTGACTCATGGATACAAATCACAAGAATTCGTATTTGTTTCTCGAATTTATCATTGAGAGGTAAAGGATTAAATCCTTTTAAGAAATAAAGTTTTTGATCGGAATATGAATAAAACCGAAAGACCCTTTAACTATTAAGGGTTAATAGAACGAATCACACTTTTACCACTAAACTATACCCGCTACAATATGATTATTGTATACAAATGGATCTTTTGTCGAACAAGATAATTGAGCATCATTAAGATAGGATCTTCAAAGAATCATCAAAATGAGAGTGTTGGACTTTTTTTCGTGGGGAGATCAAAATTTAATGAGATTCGGAAAAGAGGCTTCA-TTAATTTCAATTAATTGAC-AAAGTTGTCTCTTTT-CTGAAGAAGATAGATACGGATCAAAAAAACA
>HT028 
GGCTCCTTTATGGAAGATGAGTAAATTCCTAGATCTAAGATGTGAACAAAATTATACCCATAACACCTACGTCAGCTTTTTGTTTGAATACAAACAAAACGAATCGCTTTCTAGATGATCCTTCTAGAAGAAGGTGATTCTAACAATCTTTCTAGTTACTTCGTTCTCTATTTCTATTTGAGAGGATCCTAAGGAAAAGGATTTTGTTTCCACCGAGCTAAAACAATATGCCGATGTCTCTAGTAAACCAAAGTCATCGTTGAATAGCTATTTTGCTCCAATTTCTTTCTTTAGAAAGAACAAAATGGAAGATTTAGTTACGATTAGAAATTGACTTTCTATCTTCAGCCATGGATCCTTTACTCATACTTATTCAATTGGAAGTCTTGGTCCAATTCAAAAATTATGTTTCGCAATTTCATAATCCAACTTTTCAATTTATAAGTGACTCATGGATACAAATCACAAGAATTCGTATTTGTTTCTCGAATTTATCATTGAGAGGTAAAGGATTAAATCCTTTTAAGAAATAAAGTTTTTGATCGGAATATGAATAAAACCGAAAGACCCTTTAACTATTAAGGGTTAATAGAACGAATCACACTTTTACCACTAAACTATACCCGCTACAATATGATTATTGTATACAAATGGATCTTTTGTCGAACAAGATAATTGAGCATCATTAAGATAGGATCTTCAAAGAATCATCAAAATGAGAGTGTTGGACTTTTTTTCGTGGGGAGATCAAAATTTAATGAGATTCGGAAAAGAGGCTTCA-TTAATTTCAATTAATTGAC-AAAGTTGTCTCTTTT-CTGAAGAAGATAGATACGGATCAAAAAAACA
>HT030 
GGCTCCTTTATGGAAGATGAGTAAATTCCTAGATCTAAGATGTGAACAAAATTATACCCATAACACCTACGTCAGCTTTTTGTTTGAATACAAACAAAACGAATCGCTTTCTAGATGATCCTTCTAGAAGAAGGTGATTCTAACAATCTTTCTAGTTACTTCGTTCTCTATTTCTATTTGAGAGGATCCTAAGGAAAAGGATTTTGTTTCCACCGAGCTAAAACAATATGCCGATGTCTCTAGTAAACCAAAGTCATCGTTGAATAGCTATTTTGCTCCAATTTCTTTCTTTAGAAAGAACAAAATGGAAGATTTAGTTACGATTAGAAATTGACTTTCTATCTTCAGCCATGGATCCTTTACTCATACTTATTCAATTGGAAGTCTTGGTCCAATTCAAAAATTATGTTTCGCAATTTCATAATCCAACTTTTCAATTTATAAGTGACTCATGGATACAAATCACAAGAATTCGTATTTGTTTCTCGAATTTATCATTGAGAGGTAAAGGATTAAATCCTTTTAAGAAATAAAGTTTTTGATCGGAATATGAATAAAACCGAAAGACCCTTTAACTATTAAGGGTTAATAGAACGAATCACACTTTTACCACTAAACTATACCCGCTACAATATGATTATTGTATACAAATGGATCTTTTGTCGAACAAGATAATTGAGCATCATTAAGATAGGATCTTCAAAGAATCATCAAAATGAGAGTGTTGGACTTTTTTTCGTGGGGAGATCAAAATTTAATGAGATTCGGAAAAGAGGCTTCA-TTAATTTCAATTAATTGAC-AAAGTTGTCTCTTTT-CTGAAGAAGATAGATACGGATCAAAAAAACA
>HT05 
GGCTCCTTTATGGAAGATGAGTAAATTCCTAGATCTAAGATGTGAACAAAATTATACCCATAACACCTACGTCAGCTTTTTGTTTGAATACAAACAAAACGAATCGCTTTCTAGATGATCCTTCTAGAAGAAGGTGATTCTAACAATCTTTCTAGTTACTTCGTTCTCTATTTCTATTTGAGAGGATCCTAAGGAAAAGGATTTTGTTTCCACCGAGCTAAAACAATATGCCGATGTCTCTAGTAAACCAAAGTCATCGTTGAATAGCTATTTTGCTCCAATTTCTTTCTTTAGAAAGAACAAAATGGAAGATTTAGTTACGATTAGAAATTGACTTTCTATCTTCAGCCATGGATCCTTTACTCATACTTATTCAATTGGAAGTCTTGGTCCAATTCAAAAATTATGTTTCGCAATTTCATAATCCAACTTTTCAATTTATAAGTGACTCATGGATACAAATCACAAGAATTCGTATTTGTTTCTCGAATTTATCATTGAGAGGTAAAGGATTAAATCCTTTTAAGAAATAAAGTTTTTGATCGGAATATGAATAAAACCGAAAGACCCTTTAACTATTAAGGGTTAATAGAACGAATCACACTTTTACCACTAAACTATACCCGCTACAATATGATTATTGTATACAAATGGATCTTTTGTCGAACAAGATAATTGAGCATCATTAAGATAGGATCTTCAAAGAATCATCAAAATGAGAGTGTTGGACTTTTTTTCGTGGGGAGATCAAAATTTAATGAGATTCGGAAAAGAGGCTTCA-TTAATTTCAATTAATTGAC-AAAGTTGTCTCTTTT-CTGAAGAAGATAGATACGGATCAAAAAAACA
>HT07 
GGCTCCTTTATGGAAGATGAGTAAATTCCTAGATCTAAGATGTGAACAAAATTATACCCATAACACCTACGTCAGCTTTTTGTTTGAATACAAACAAAACGAATCGCTTTCTAGATGATCCTTCTAGAAGAAGGTGATTCTAACAATCTTTCTAGTTACTTCGTTCTCTATTTCTATTTGAGAGGATCCTAAGGAAAAGGATTTTGTTTCCACCGAGCTAAAACAATATGCCGATGTCTCTAGTAAACCAAAGTCATCGTTGAATAGCTATTTTGCTCCAATTTCTTTCTTTAGAAAGAACAAAATGGAAGATTTAGTTACGATTAGAAATTGACTTTCTATCTTCAGCCATGGATCCTTTACTCATACTTATTCAATTGGAAGTCTTGGTCCAATTCAAAAATTATGTTTCGCAATTTCATAATCCAACTTTTCAATTTATAAGTGACTCATGGATACAAATCACAAGAATTCGTATTTGTTTCTCGAATTTATCATTGAGAGGTAAAGGATTAAATCCTTTTAAGAAATAAAGTTTTTGATCGGAATATGAATAAAACCGAAAGACCCTTTAACTATTAAGGGTTAATAGAACGAATCACACTTTTACCACTAAACTATACCCGCTACAATATGATTATTGTATACAAATGGATCTTTTGTCGAACAAGATAATTGAGCATCATTAAGATAGGATCTTCAAAGAATCATCAAAATGAGAGTGTTGGACTTTTTTTCGTGGGGAGATCAAAATTTAATGAGATTCGGAAAAGAGGCTTCA-TTAATTTCAATTAATTGAC-AAAGTTGTCTCTTTT-CTGAAGAAGATAGATACGGATCAAAAAAACA
>HT09 
GGCTCCTTTATGGAAGATGAGTAAATTCCTAGATCTAAGATGTGAACAAAATTATACCCATAACACCTACGTCAGCTTTTTGTTTGAATACAAACAAAACGAATCGCTTTCTAGATGATCCTTCTAGAAGAAGGTGATTCTAACAATCTTTCTAGTTACTTCGTTCTCTATTTCTATTTGAGAGGATCCTAAGGAAAAGGATTTTGTTTCCACCGAGCTAAAACAATATGCCGATGTCTCTAGTAAACCAAAGTCATCGTTGAATAGCTATTTTGCTCCAATTTCTTTCTTTAGAAAGAACAAAATGGAAGATTTAGTTACGATTAGAAATTGACTTTCTATCTTCAGCCATGGATCCTTTACTCATACTTATTCAATTGGAAGTCTTGGTCCAATTCAAAAATTATGTTTCGCAATTTCATAATCCAACTTTTCAATTTATAAGTGACTCATGGATACAAATCACAAGAATTCGTATTTGTTTCTCGAATTTATCATTGAGAGGTAAAGGATTAAATCCTTTTAAGAAATAAAGTTTTTGATCGGAATATGAATAAAACCGAAAGACCCTTTAACTATTAAGGGTTAATAGAACGAATCACACTTTTACCACTAAACTATACCCGCTACAATATGATTATTGTATACAAATGGATCTTTTGTCGAACAAGATAATTGAGCATCATTAAGATAGGATCTTCAAAGAATCATCAAAATGAGAGTGTTGGACTTTTTTTCGTGGGGAGATCAAAATTTAATGAGATTCGGAAAAGAGGCTTCA-TTAATTTCAATTAATTGAC-AAAGTTGTCTCTTTT-CTGAAGAAGATAGATACGGATCAAAAAAACA
>JP02 
GGCTCCTTTATGGAAGATGAGTAAATTCCTAGATCTAAGATGTGAACAAAATTATACCCATAACACCTACGTCAGCTTTTTGTTTGAATACAAACAAAACGAATCGCTTTCTAGATGATCCTTCTAGAAGAAGGTGATTCTAACAATCTTTCTAGTTACTTCGTTCTCTATTTCTATTTGAGAGGATCCTAAGGAAAAGGATTTTGTTTCCACCGAGCTAAAACAATATGCCGATGTCTCTAGTAAACCAAAGTCATCGTTGAATAGCTATTTTGCTCCAATTTCTTTCTTTAGAAAGAACAAAATGGAAGATTTAGTTACGATTAGAAATTGACTTTCTATCTTCAGCCATGGATCCTTTACTCATACTTATTCAATTGGAAGTCTTGGTCCAATTCAAAAATTATGTTTCGCAATTTCATAATCCAACTTTTCAATTTATAAGTGACTCATGGATACAAATCACAAGAATTCGTATTTGTTTCTCGAATTTATCATTGAGAGGTAAAGGATTAAATCCTTTTAAGAAATAAAGTTTTTGATCGGAATATGAATAAAACCGAAAGACCCTTTAACTATTAAGGGTTAATAGAACGAATCACACTTTTACCACTAAACTATACCCGCTACAATATGATTATTGTATACAAATGGATCTTTTGTCGAACAAGATAATTGAGCATCATTAAGATAGGATCTTCAAAGAATCATCAAAATGAGAGTGTTGGACTTTTTTTCGTGGGGAGATCAAAATTTAATGAGATTCGGAAAAGAGGCTTCA-TTAATTTCAATTAATTGAC-AAAGTTGTCTCTTTT-CTGAAGAAGATAGATACGGATCAAAAAAACA
>JPCS01 
GGCTCCTTTATGGAAGATGAGTAAATTCCTAGATCTAAGATGTGAACAAAATTATACCCATAACACCTACGTCAGCTTTTTGTTTGAATACAAACAAAACGAATCGCTTTCTAGATGATCCTTCTAGAAGAAGGTGATTCTAACAATCTTTCTAGTTACTTCGTTCTCTATTTCTATTTGAGAGGATCCTAAGGAAAAGGATTTTGTTTCCACCGAGCTAAAACAATATGCCGATGTCTCTAGTAAACCAAAGTCATCGTTGAATAGCTATTTTGCTCCAATTTCTTTCTTTAGAAAGAACAAAATGGAAGATTTAGTTACGATTAGAAATTGACTTTCTATCTTCAGCCATGGATCCTTTACTCATACTTATTCAATTGGAAGTCTTGGTCCAATTCAAAAATTATGTTTCGCAATTTCATAATCCAACTTTTCAATTTATAAGTGACTCATGGATACAAATCACAAGAATTCGTATTTGTTTCTCGAATTTATCATTGAGAGGTAAAGGATTAAATCCTTTTAAGAAATAAAGTTTTTGATCGGAATATGAATAAAACCGAAAGACCCTTTAACTATTAAGGGTTAATAGAACGAATCACACTTTTACCACTAAACTATACCCGCTACAATATGATTATTGTATACAAATGGATCTTTTGTCGAACAAGATAATTGAGCATCATTAAGATAGGATCTTCAAAGAATCATCAAAATGAGAGTGTTGGACTTTTTTTCGTGGGGAGATCAAAATTTAATGAGATTCGGAAAAGAGGCTTCA-TTAATTTCAATTAATTGAC-AAAGTTGTCTCTTTT-CTGAAGAAGATAGATACGGATCAAAAAAACA
>JPCS02 
GGCTCCTTTATGGAAGATGAGTAAATTCCTAGATCTAAGATGTGAACAAAATTATACCCATAACACCTACGTCAGCTTTTTGTTTGAATACAAACAAAACGAATCGCTTTCTAGATGATCCTTCTAGAAGAAGGTGATTCTAACAATCTTTCTAGTTACTTCGTTCTCTATTTCTATTTGAGAGGATCCTAAGGAAAAGGATTTTGTTTCCACCGAGCTAAAACAATATGCCGATGTCTCTAGTAAACCAAAGTCATCGTTGAATAGCTATTTTGCTCCAATTTCTTTCTTTAGAAAGAACAAAATGGAAGATTTAGTTACGATTAGAAATTGACTTTCTATCTTCAGCCATGGATCCTTTACTCATACTTATTCAATTGGAAGTCTTGGTCCAATTCAAAAATTATGTTTCGCAATTTCATAATCCAACTTTTCAATTTATAAGTGACTCATGGATACAAATCACAAGAATTCGTATTTGTTTCTCGAATTTATCATTGAGAGGTAAAGGATTAAATCCTTTTAAGAAATAAAGTTTTTGATCGGAATATGAATAAAACCGAAAGACCCTTTAACTATTAAGGGTTAATAGAACGAATCACACTTTTACCACTAAACTATACCCGCTACAATATGATTATTGTATACAAATGGATCTTTTGTCGAACAAGATAATTGAGCATCATTAAGATAGGATCTTCAAAGAATCATCAAAATGAGAGTGTTGGACTTTTTTTCGTGGGGAGATCAAAATTTAATGAGATTCGGAAAAGAGGCTTCA-TTAATTTCAATTAATTGAC-AAAGTTGTCTCTTTT-CTGAAGAAGATAGATACGGATCAAAAAAACA
>JPCS03 
GGCTCCTTTATGGAAGATGAGTAAATTCCTAGATCTAAGATGTGAACAAAATTATACCCATAACACCTACGTCAGCTTTTTGTTTGAATACAAACAAAACGAATCGCTTTCTAGATGATCCTTCTAGAAGAAGGTGATTCTAACAATCTTTCTAGTTACTTCGTTCTCTATTTCTATTTGAGAGGATCCTAAGGAAAAGGATTTTGTTTCCACCGAGCTAAAACAATATGCCGATGTCTCTAGTAAACCAAAGTCATCGTTGAATAGCTATTTTGCTCCAATTTCTTTCTTTAGAAAGAACAAAATGGAAGATTTAGTTACGATTAGAAATTGACTTTCTATCTTCAGCCATGGATCCTTTACTCATACTTATTCAATTGGAAGTCTTGGTCCAATTCAAAAATTATGTTTCGCAATTTCATAATCCAACTTTTCAATTTATAAGTGACTCATGGATACAAATCACAAGAATTCGTATTTGTTTCTCGAATTTATCATTGAGAGGTAAAGGATTAAATCCTTTTAAGAAATAAAGTTTTTGATCGGAATATGAATAAAACCGAAAGACCCTTTAACTATTAAGGGTTAATAGAACGAATCACACTTTTACCACTAAACTATACCCGCTACAATATGATTATTGTATACAAATGGATCTTTTGTCGAACAAGATAATTGAGCATCATTAAGATAGGATCTTCAAAGAATCATCAAAATGAGAGTGTTGGACTTTTTTTCGTGGGGAGATCAAAATTTAATGAGATTCGGAAAAGAGGCTTCA-TTAATTTCAATTAATTGAC-AAAGTTGTCTCTTTT-CTGAAGAAGATAGATACGGATCAAAAAAACA
>JPYD 
GGCTCCTTTATGGAAGATGAGTAAATTCCTAGATCTAAGATGTGAACAAAATTATACCCATAACACCTACGTCAGCTTTTTGTTTGAATACAAACAAAACGAATCGCTTTCTAGATGATCCTTCTAGAAGAAGGTGATTCTAACAATCTTTCTAGTTACTTCGTTCTCTATTTCTATTTGAGAGGATCCTAAGGAAAAGGATTTTGTTTCCACCGAGCTAAAACAATATGCCGATGTCTCTAGTAAACCAAAGTCATCGTTGAATAGCTATTTTGCTCCAATTTCTTTCTTTAGAAAGAACAAAATGGAAGATTTAGTTACGATTAGAAATTGACTTTCTATCTTCAGCCATGGATCCTTTACTCATACTTATTCAATTGGAAGTCTTGGTCCAATTCAAAAATTATGTTTCGCAATTTCATAATCCAACTTTTCAATTTATAAGTGACTCATGGATACAAATCACAAGAATTCGTATTTGTTTCTCGAATTTATCATTGAGAGGTAAAGGATTAAATCCTTTTAAGAAATAAAGTTTTTGATCGGAATATGAATAAAACCGAAAGACCCTTTAACTATTAAGGGTTAATAGAACGAATCACACTTTTACCACTAAACTATACCCGCTACAATATGATTATTGTATACAAATGGATCTTTTGTCGAACAAGATAATTGAGCATCATTAAGATAGGATCTTCAAAGAATCATCAAAATGAGAGTGTTGGACTTTTTTTCGTGGGGAGATCAAAATTTAATGAGATTCGGAAAAGAGGCTTCA-TTAATTTCAATTAATTGAC-AAAGTTGTCTCTTTT-CTGAAGAAGATAGATACGGATCAAAAAAACA
>kr81 
GGCTCCTTTATGGAAGATGAGTAAATTCCTAGATCTAAGATGTGAACAAAATTATACCCATAACACCTACGTCAGCTTTTTGTTTGAATACAAACAAAACGAATCGCTTTCTAGATGATCCTTCTAGAAGAAGGTGATTCTAACAATCTTTCTAGTTACTTCGTTCTCTATTTCTATTTGAGAGGATCCTAAGGAAAAGGATTTTGTTTCCACCGAGCTAAAACAATATGCCGATGTCTCTAGTAAACCAAAGTCATCGTTGAATAGCTATTTTGCTCCAATTTCTTTCTTTAGAAAGAACAAAATGGAAGATTTAGTTACGATTAGAAATTGACTTTCTATCTTCAGCCATGGATCCTTTACTCATACTTATTCAATTGGAAGTCTTGGTCCAATTCAAAAATTATGTTTCGCAATTTCATAATCCAACTTTTCAATTTATAAGTGACTCATGGATACAAATCACAAGAATTCGTATTTGTTTCTCGAATTTATCATTGAGAGGTAAAGGATTAAATCCTTTTAAGAAATAAAGTTTTTGATCGGAATATGAATAAAACCGAAAGACCCTTTAACTATTAAGGGTTAATAGAACGAATCACACTTTTACCACTAAACTATACCCGCTACAATATGATTATTGTATACAAATGGATCTTTTGTCGAACAAGATAATTGAGCATCATTAAGATAGGATCTTCAAAGAATCATCAAAATGAGAGTGTTGGACTTTTTTTCGTGGGGAGATCAAAATTTAATGAGATTCGGAAAAGAGGCTTCA-TTAATTTCAATTAATTGAC-AAAGTTGTCTCTTTT-CTGAAGAAGATAGATACGGATCAAAAAAACA
>kr82 
GGCTCCTTTATGGAAGATGAGTAAATTCCTAGATCTAAGATGTGAACAAAATTATACCCATAACACCTACGTCAGCTTTTTGTTTGAATACAAACAAAACGAATCGCTTTCTAGATGATCCTTCTAGAAGAAGGTGATTCTAACAATCTTTCTAGTTACTTCGTTCTCTATTTCTATTTGAGAGGATCCTAAGGAAAAGGATTTTGTTTCCACCGAGCTAAAACAATATGCCGATGTCTCTAGTAAACCAAAGTCATCGTTGAATAGCTATTTTGCTCCAATTTCTTTCTTTAGAAAGAACAAAATGGAAGATTTAGTTACGATTAGAAATTGACTTTCTATCTTCAGCCATGGATCCTTTACTCATACTTATTCAATTGGAAGTCTTGGTCCAATTCAAAAATTATGTTTCGCAATTTCATAATCCAACTTTTCAATTTATAAGTGACTCATGGATACAAATCACAAGAATTCGTATTTGTTTCTCGAATTTATCATTGAGAGGTAAAGGATTAAATCCTTTTAAGAAATAAAGTTTTTGATCGGAATATGAATAAAACCGAAAGACCCTTTAACTATTAAGGGTTAATAGAACGAATCACACTTTTACCACTAAACTATACCCGCTACAATATGATTATTGTATACAAATGGATCTTTTGTCGAACAAGATAATTGAGCATCATTAAGATAGGATCTTCAAAGAATCATCAAAATGAGAGTGTTGGACTTTTTTTCGTGGGGAGATCAAAATTTAATGAGATTCGGAAAAGAGGCTTCA-TTAATTTCAATTAATTGAC-AAAGTTGTCTCTTTT-CTGAAGAAGATAGATACGGATCAAAAAAACA
>kr85 
GGCTCCTTTATGGAAGATGAGTAAATTCCTAGATCTAAGATGTGAACAAAATTATACCCATAACACCTACGTCAGCTTTTTGTTTGAATACAAACAAAACGAATCGCTTTCTAGATGATCCTTCTAGAAGAAGGTGATTCTAACAATCTTTCTAGTTACTTCGTTCTCTATTTCTATTTGAGAGGATCCTAAGGAAAAGGATTTTGTTTCCACCGAGCTAAAACAATATGCCGATGTCTCTAGTAAACCAAAGTCATCGTTGAATAGCTATTTTGCTCCAATTTCTTTCTTTAGAAAGAACAAAATGGAAGATTTAGTTACGATTAGAAATTGACTTTCTATCTTCAGCCATGGATCCTTTACTCATACTTATTCAATTGGAAGTCTTGGTCCAATTCAAAAATTATGTTTCGCAATTTCATAATCCAACTTTTCAATTTATAAGTGACTCATGGATACAAATCACAAGAATTCGTATTTGTTTCTCGAATTTATCATTGAGAGGTAAAGGATTAAATCCTTTTAAGAAATAAAGTTTTTGATCGGAATATGAATAAAACCGAAAGACCCTTTAACTATTAAGGGTTAATAGAACGAATCACACTTTTACCACTAAACTATACCCGCTACAATATGATTATTGTATACAAATGGATCTTTTGTCGAACAAGATAATTGAGCATCATTAAGATAGGATCTTCAAAGAATCATCAAAATGAGAGTGTTGGACTTTTTTTCGTGGGGAGATCAAAATTTAATGAGATTCGGAAAAGAGGCTTCA-TTAATTTCAATTAATTGAC-AAAGTTGTCTCTTTT-CTGAAGAAGATAGATACGGATCAAAAAAACA
>LYG04 
GGCTCCTTTATGGAAGATGAGTAAATTCCTAGATCTAAGATGTGAACAAAATTATACCCATAACACCTACGTCAGCTTTTTGTTTGAATACAAACAAAACGAATCGCTTTCTAGATGATCCTTCTAGAAGAAGGTGATTCTAACAATCTTTCTAGTTACTTCGTTCTCTATTTCTATTTGAGAGGATCCTAAGGAAAAGGATTTTGTTTCCACCGAGCTAAAACAATATGCCGATGTCTCTAGTAAACCAAAGTCATCGTTGAATAGCTATTTTGCTCCAATTTCTTTCTTTAGAAAGAACAAAATGGAAGATTTAGTTACGATTAGAAATTGACTTTCTATCTTCAGCCATGGATCCTTTACTCATACTTATTCAATTGGAAGTCTTGGTCCAATTCAAAAATTATGTTTCGCAATTTCATAATCCAACTTTTCAATTTATAAGTGACTCATGGATACAAATCACAAGAATTCGTATTTGTTTCTCGAATTTATCATTGAGAGGTAAAGGATTAAATCCTTTTAAGAAATAAAGTTTTTGATCGGAATATGAATAAAACCGAAAGACCCTTTAACTATTAAGGGTTAATAGAACGAATCACACTTTTACCACTAAACTATACCCGCTACAATATGATTATTGTATACAAATGGATCTTTTGTCGAACAAGATAATTGAGCATCATTAAGATAGGATCTTCAAAGAATCATCAAAATGAGAGTGTTGGACTTTTTTTCGTGGGGAGATCAAAATTTAATGAGATTCGGAAAAGAGGCTTCA-TTAATTTCAATTAATTGAC-AAAGTTGTCTCTTTT-CTGAAGAAGATAGATACGGATCAAAAAAACA
>LYG05 
GGCTCCTTTATGGAAGATGAGTAAATTCCTAGATCTAAGATGTGAACAAAATTATACCCATAACACCTACGTCAGCTTTTTGTTTGAATACAAACAAAACGAATCGCTTTCTAGATGATCCTTCTAGAAGAAGGTGATTCTAACAATCTTTCTAGTTACTTCGTTCTCTATTTCTATTTGAGAGGATCCTAAGGAAAAGGATTTTGTTTCCACCGAGCTAAAACAATATGCCGATGTCTCTAGTAAACCAAAGTCATCGTTGAATAGCTATTTTGCTCCAATTTCTTTCTTTAGAAAGAACAAAATGGAAGATTTAGTTACGATTAGAAATTGACTTTCTATCTTCAGCCATGGATCCTTTACTCATACTTATTCAATTGGAAGTCTTGGTCCAATTCAAAAATTATGTTTCGCAATTTCATAATCCAACTTTTCAATTTATAAGTGACTCATGGATACAAATCACAAGAATTCGTATTTGTTTCTCGAATTTATCATTGAGAGGTAAAGGATTAAATCCTTTTAAGAAATAAAGTTTTTGATCGGAATATGAATAAAACCGAAAGACCCTTTAACTATTAAGGGTTAATAGAACGAATCACACTTTTACCACTAAACTATACCCGCTACAATATGATTATTGTATACAAATGGATCTTTTGTCGAACAAGATAATTGAGCATCATTAAGATAGGATCTTCAAAGAATCATCAAAATGAGAGTGTTGGACTTTTTTTCGTGGGGAGATCAAAATTTAATGAGATTCGGAAAAGAGGCTTCA-TTAATTTCAATTAATTGAC-AAAGTTGTCTCTTTT-CTGAAGAAGATAGATACGGATCAAAAAAACA
>LYG06 
GGCTCCTTTATGGAAGATGAGTAAATTCCTAGATCTAAGATGTGAACAAAATTATACCCATAACACCTACGTCAGCTTTTTGTTTGAATACAAACAAAACGAATCGCTTTCTAGATGATCCTTCTAGAAGAAGGTGATTCTAACAATCTTTCTAGTTACTTCGTTCTCTATTTCTATTTGAGAGGATCCTAAGGAAAAGGATTTTGTTTCCACCGAGCTAAAACAATATGCCGATGTCTCTAGTAAACCAAAGTCATCGTTGAATAGCTATTTTGCTCCAATTTCTTTCTTTAGAAAGAACAAAATGGAAGATTTAGTTACGATTAGAAATTGACTTTCTATCTTCAGCCATGGATCCTTTACTCATACTTATTCAATTGGAAGTCTTGGTCCAATTCAAAAATTATGTTTCGCAATTTCATAATCCAACTTTTCAATTTATAAGTGACTCATGGATACAAATCACAAGAATTCGTATTTGTTTCTCGAATTTATCATTGAGAGGTAAAGGATTAAATCCTTTTAAGAAATAAAGTTTTTGATCGGAATATGAATAAAACCGAAAGACCCTTTAACTATTAAGGGTTAATAGAACGAATCACACTTTTACCACTAAACTATACCCGCTACAATATGATTATTGTATACAAATGGATCTTTTGTCGAACAAGATAATTGAGCATCATTAAGATAGGATCTTCAAAGAATCATCAAAATGAGAGTGTTGGACTTTTTTTCGTGGGGAGATCAAAATTTAATGAGATTCGGAAAAGAGGCTTCA-TTAATTTCAATTAATTGAC-AAAGTTGTCTCTTTT-CTGAAGAAGATAGATACGGATCAAAAAAACA
>LYG07 
GGCTCCTTTATGGAAGATGAGTAAATTCCTAGATCTAAGATGTGAACAAAATTATACCCATAACACCTACGTCAGCTTTTTGTTTGAATACAAACAAAACGAATCGCTTTCTAGATGATCCTTCTAGAAGAAGGTGATTCTAACAATCTTTCTAGTTACTTCGTTCTCTATTTCTATTTGAGAGGATCCTAAGGAAAAGGATTTTGTTTCCACCGAGCTAAAACAATATGCCGATGTCTCTAGTAAACCAAAGTCATCGTTGAATAGCTATTTTGCTCCAATTTCTTTCTTTAGAAAGAACAAAATGGAAGATTTAGTTACGATTAGAAATTGACTTTCTATCTTCAGCCATGGATCCTTTACTCATACTTATTCAATTGGAAGTCTTGGTCCAATTCAAAAATTATGTTTCGCAATTTCATAATCCAACTTTTCAATTTATAAGTGACTCATGGATACAAATCACAAGAATTCGTATTTGTTTCTCGAATTTATCATTGAGAGGTAAAGGATTAAATCCTTTTAAGAAATAAAGTTTTTGATCGGAATATGAATAAAACCGAAAGACCCTTTAACTATTAAGGGTTAATAGAACGAATCACACTTTTACCACTAAACTATACCCGCTACAATATGATTATTGTATACAAATGGATCTTTTGTCGAACAAGATAATTGAGCATCATTAAGATAGGATCTTCAAAGAATCATCAAAATGAGAGTGTTGGACTTTTTTTCGTGGGGAGATCAAAATTTAATGAGATTCGGAAAAGAGGCTTCA-TTAATTTCAATTAATTGAC-AAAGTTGTCTCTTTT-CTGAAGAAGATAGATACGGATCAAAAAAACA
>NJ01 
GGCTCCTTTATGGAAGATGAGTAAATTCCTAGATCTAAGATGTGAACAAAATTATACCCATAACACCTACGTCAGCTTTTTGTTTGAATACAAACAAAACGAATCGCTTTCTAGATGATCCTTCTAGAAGAAGGTGATTCTAACAATCTTTCTAGTTACTTCGTTCTCTATTTCTATTTGAGAGGATCCTAAGGAAAAGGATTTTGTTTCCACCGAGCTAAAACAATATGCCGATGTCTCTAGTAAACCAAAGTCATCGTTGAATAGCTATTTTGCTCCAATTTCTTTCTTTAGAAAGAACAAAATGGAAGATTTAGTTACGATTAGAAATTGACTTTCTATCTTCAGCCATGGATCCTTTACTCATACTTATTCAATTGGAAGTCTTGGTCCAATTCAAAAATTATGTTTCGCAATTTCATAATCCAACTTTTCAATTTATAAGTGACTCATGGATACAAATCACAAGAATTCGTATTTGTTTCTCGAATTTATCATTGAGAGGTAAAGGATTAAATCCTTTTAAGAAATAAAGTTTTTGATCGGAATATGAATAAAACCGAAAGACCCTTTAACTATTAAGGGTTAATAGAACGAATCACACTTTTACCACTAAACTATACCCGCTACAATATGATTATTGTATACAAATGGATCTTTTGTCGAACAAGATAATTGAGCATCATTAAGATAGGATCTTCAAAGAATCATCAAAATGAGAGTGTTGGACTTTTTTTCGTGGGGAGATCAAAATTTAATGAGATTCGGAAAAGAGGCTTCA-TTAATTTCAATTAATTGAC-AAAGTTGTCTCTTTT-CTGAAGAAGATAGATACGGATCAAAAAAACA
>NJ02 
GGCTCCTTTATGGAAGATGAGTAAATTCCTAGATCTAAGATGTGAACAAAATTATACCCATAACACCTACGTCAGCTTTTTGTTTGAATACAAACAAAACGAATCGCTTTCTAGATGATCCTTCTAGAAGAAGGTGATTCTAACAATCTTTCTAGTTACTTCGTTCTCTATTTCTATTTGAGAGGATCCTAAGGAAAAGGATTTTGTTTCCACCGAGCTAAAACAATATGCCGATGTCTCTAGTAAACCAAAGTCATCGTTGAATAGCTATTTTGCTCCAATTTCTTTCTTTAGAAAGAACAAAATGGAAGATTTAGTTACGATTAGAAATTGACTTTCTATCTTCAGCCATGGATCCTTTACTCATACTTATTCAATTGGAAGTCTTGGTCCAATTCAAAAATTATGTTTCGCAATTTCATAATCCAACTTTTCAATTTATAAGTGACTCATGGATACAAATCACAAGAATTCGTATTTGTTTCTCGAATTTATCATTGAGAGGTAAAGGATTAAATCCTTTTAAGAAATAAAGTTTTTGATCGGAATATGAATAAAACCGAAAGACCCTTTAACTATTAAGGGTTAATAGAACGAATCACACTTTTACCACTAAACTATACCCGCTACAATATGATTATTGTATACAAATGGATCTTTTGTCGAACAAGATAATTGAGCATCATTAAGATAGGATCTTCAAAGAATCATCAAAATGAGAGTGTTGGACTTTTTTTCGTGGGGAGATCAAAATTTAATGAGATTCGGAAAAGAGGCTTCA-TTAATTTCAATTAATTGAC-AAAGTTGTCTCTTTT-CTGAAGAAGATAGATACGGATCAAAAAAACA
>NJ03 
GGCTCCTTTATGGAAGATGAGTAAATTCCTAGATCTAAGATGTGAACAAAATTATACCCATAACACCTACGTCAGCTTTTTGTTTGAATACAAACAAAACGAATCGCTTTCTAGATGATCCTTCTAGAAGAAGGTGATTCTAACAATCTTTCTAGTTACTTCGTTCTCTATTTCTATTTGAGAGGATCCTAAGGAAAAGGATTTTGTTTCCACCGAGCTAAAACAATATGCCGATGTCTCTAGTAAACCAAAGTCATCGTTGAATAGCTATTTTGCTCCAATTTCTTTCTTTAGAAAGAACAAAATGGAAGATTTAGTTACGATTAGAAATTGACTTTCTATCTTCAGCCATGGATCCTTTACTCATACTTATTCAATTGGAAGTCTTGGTCCAATTCAAAAATTATGTTTCGCAATTTCATAATCCAACTTTTCAATTTATAAGTGACTCATGGATACAAATCACAAGAATTCGTATTTGTTTCTCGAATTTATCATTGAGAGGTAAAGGATTAAATCCTTTTAAGAAATAAAGTTTTTGATCGGAATATGAATAAAACCGAAAGACCCTTTAACTATTAAGGGTTAATAGAACGAATCACACTTTTACCACTAAACTATACCCGCTACAATATGATTATTGTATACAAATGGATCTTTTGTCGAACAAGATAATTGAGCATCATTAAGATAGGATCTTCAAAGAATCATCAAAATGAGAGTGTTGGACTTTTTTTCGTGGGGAGATCAAAATTTAATGAGATTCGGAAAAGAGGCTTCA-TTAATTTCAATTAATTGAC-AAAGTTGTCTCTTTT-CTGAAGAAGATAGATACGGATCAAAAAAACA
>NJ04 
GGCTCCTTTATGGAAGATGAGTAAATTCCTAGATCTAAGATGTGAACAAAATTATACCCATAACACCTACGTCAGCTTTTTGTTTGAATACAAACAAAACGAATCGCTTTCTAGATGATCCTTCTAGAAGAAGGTGATTCTAACAATCTTTCTAGTTACTTCGTTCTCTATTTCTATTTGAGAGGATCCTAAGGAAAAGGATTTTGTTTCCACCGAGCTAAAACAATATGCCGATGTCTCTAGTAAACCAAAGTCATCGTTGAATAGCTATTTTGCTCCAATTTCTTTCTTTAGAAAGAACAAAATGGAAGATTTAGTTACGATTAGAAATTGACTTTCTATCTTCAGCCATGGATCCTTTACTCATACTTATTCAATTGGAAGTCTTGGTCCAATTCAAAAATTATGTTTCGCAATTTCATAATCCAACTTTTCAATTTATAAGTGACTCATGGATACAAATCACAAGAATTCGTATTTGTTTCTCGAATTTATCATTGAGAGGTAAAGGATTAAATCCTTTTAAGAAATAAAGTTTTTGATCGGAATATGAATAAAACCGAAAGACCCTTTAACTATTAAGGGTTAATAGAACGAATCACACTTTTACCACTAAACTATACCCGCTACAATATGATTATTGTATACAAATGGATCTTTTGTCGAACAAGATAATTGAGCATCATTAAGATAGGATCTTCAAAGAATCATCAAAATGAGAGTGTTGGACTTTTTTTCGTGGGGAGATCAAAATTTAATGAGATTCGGAAAAGAGGCTTCA-TTAATTTCAATTAATTGAC-AAAGTTGTCTCTTTT-CTGAAGAAGATAGATACGGATCAAAAAAACA
>NJ05 
GGCTCCTTTATGGAAGATGAGTAAATTCCTAGATCTAAGATGTGAACAAAATTATACCCATAACACCTACGTCAGCTTTTTGTTTGAATACAAACAAAACGAATCGCTTTCTAGATGATCCTTCTAGAAGAAGGTGATTCTAACAATCTTTCTAGTTACTTCGTTCTCTATTTCTATTTGAGAGGATCCTAAGGAAAAGGATTTTGTTTCCACCGAGCTAAAACAATATGCCGATGTCTCTAGTAAACCAAAGTCATCGTTGAATAGCTATTTTGCTCCAATTTCTTTCTTTAGAAAGAACAAAATGGAAGATTTAGTTACGATTAGAAATTGACTTTCTATCTTCAGCCATGGATCCTTTACTCATACTTATTCAATTGGAAGTCTTGGTCCAATTCAAAAATTATGTTTCGCAATTTCATAATCCAACTTTTCAATTTATAAGTGACTCATGGATACAAATCACAAGAATTCGTATTTGTTTCTCGAATTTATCATTGAGAGGTAAAGGATTAAATCCTTTTAAGAAATAAAGTTTTTGATCGGAATATGAATAAAACCGAAAGACCCTTTAACTATTAAGGGTTAATAGAACGAATCACACTTTTACCACTAAACTATACCCGCTACAATATGATTATTGTATACAAATGGATCTTTTGTCGAACAAGATAATTGAGCATCATTAAGATAGGATCTTCAAAGAATCATCAAAATGAGAGTGTTGGACTTTTTTTCGTGGGGAGATCAAAATTTAATGAGATTCGGAAAAGAGGCTTCA-TTAATTTCAATTAATTGAC-AAAGTTGTCTCTTTT-CTGAAGAAGATAGATACGGATCAAAAAAACA
>QD011 
GGCTCCTTTATGGAAGATGAGTAAATTCCTAGATCTAAGATGTGAACAAAATTATACCCATAACACCTACGTCAGCTTTTTGTTTGAATACAAACAAAACGAATCGCTTTCTAGATGATCCTTCTAGAAGAAGGTGATTCTAACAATCTTTCTAGTTACTTCGTTCTCTATTTCTATTTGAGAGGATCCTAAGGAAAAGGATTTTGTTTCCACCGAGCTAAAACAATATGCCGATGTCTCTAGTAAACCAAAGTCATCGTTGAATAGCTATTTTGCTCCAATTTCTTTCTTTAGAAAGAACAAAATGGAAGATTTAGTTACGATTAGAAATTGACTTTCTATCTTCAGCCATGGATCCTTTACTCATACTTATTCAATTGGAAGTCTTGGTCCAATTCAAAAATTATGTTTCGCAATTTCATAATCCAACTTTTCAATTTATAAGTGACTCATGGATACAAATCACAAGAATTCGTATTTGTTTCTCGAATTTATCATTGAGAGGTAAAGGATTAAATCCTTTTAAGAAATAAAGTTTTTGATCGGAATATGAATAAAACCGAAAGACCCTTTAACTATTAAGGGTTAATAGAACGAATCACACTTTTACCACTAAACTATACCCGCTACAATATGATTATTGTATACAAATGGATCTTTTGTCGAACAAGATAATTGAGCATCATTAAGATAGGATCTTCAAAGAATCATCAAAATGAGAGTGTTGGACTTTTTTTCGTGGGGAGATCAAAATTTAATGAGATTCGGAAAAGAGGCTTCA-TTAATTTCAATTAATTGAC-AAAGTTGTCTCTTTT-CTGAAGAAGATAGATACGGATCAAAAAAACA
>QD013 
GGCTCCTTTATGGAAGATGAGTAAATTCCTAGATCTAAGATGTGAACAAAATTATACCCATAACACCTACGTCAGCTTTTTGTTTGAATACAAACAAAACGAATCGCTTTCTAGATGATCCTTCTAGAAGAAGGTGATTCTAACAATCTTTCTAGTTACTTCGTTCTCTATTTCTATTTGAGAGGATCCTAAGGAAAAGGATTTTGTTTCCACCGAGCTAAAACAATATGCCGATGTCTCTAGTAAACCAAAGTCATCGTTGAATAGCTATTTTGCTCCAATTTCTTTCTTTAGAAAGAACAAAATGGAAGATTTAGTTACGATTAGAAATTGACTTTCTATCTTCAGCCATGGATCCTTTACTCATACTTATTCAATTGGAAGTCTTGGTCCAATTCAAAAATTATGTTTCGCAATTTCATAATCCAACTTTTCAATTTATAAGTGACTCATGGATACAAATCACAAGAATTCGTATTTGTTTCTCGAATTTATCATTGAGAGGTAAAGGATTAAATCCTTTTAAGAAATAAAGTTTTTGATCGGAATATGAATAAAACCGAAAGACCCTTTAACTATTAAGGGTTAATAGAACGAATCACACTTTTACCACTAAACTATACCCGCTACAATATGATTATTGTATACAAATGGATCTTTTGTCGAACAAGATAATTGAGCATCATTAAGATAGGATCTTCAAAGAATCATCAAAATGAGAGTGTTGGACTTTTTTTCGTGGGGAGATCAAAATTTAATGAGATTCGGAAAAGAGGCTTCA-TTAATTTCAATTAATTGAC-AAAGTTGTCTCTTTT-CTGAAGAAGATAGATACGGATCAAAAAAACA
>QD016 
GGCTCCTTTATGGAAGATGAGTAAATTCCTAGATCTAAGATGTGAACAAAATTATACCCATAACACCTACGTCAGCTTTTTGTTTGAATACAAACAAAACGAATCGCTTTCTAGATGATCCTTCTAGAAGAAGGTGATTCTAACAATCTTTCTAGTTACTTCGTTCTCTATTTCTATTTGAGAGGATCCTAAGGAAAAGGATTTTGTTTCCACCGAGCTAAAACAATATGCCGATGTCTCTAGTAAACCAAAGTCATCGTTGAATAGCTATTTTGCTCCAATTTCTTTCTTTAGAAAGAACAAAATGGAAGATTTAGTTACGATTAGAAATTGACTTTCTATCTTCAGCCATGGATCCTTTACTCATACTTATTCAATTGGAAGTCTTGGTCCAATTCAAAAATTATGTTTCGCAATTTCATAATCCAACTTTTCAATTTATAAGTGACTCATGGATACAAATCACAAGAATTCGTATTTGTTTCTCGAATTTATCATTGAGAGGTAAAGGATTAAATCCTTTTAAGAAATAAAGTTTTTGATCGGAATATGAATAAAACCGAAAGACCCTTTAACTATTAAGGGTTAATAGAACGAATCACACTTTTACCACTAAACTATACCCGCTACAATATGATTATTGTATACAAATGGATCTTTTGTCGAACAAGATAATTGAGCATCATTAAGATAGGATCTTCAAAGAATCATCAAAATGAGAGTGTTGGACTTTTTTTCGTGGGGAGATCAAAATTTAATGAGATTCGGAAAAGAGGCTTCA-TTAATTTCAATTAATTGAC-AAAGTTGTCTCTTTT-CTGAAGAAGATAGATACGGATCAAAAAAACA
>QD018 
GGCTCCTTTATGGAAGATGAGTAAATTCCTAGATCTAAGATGTGAACAAAATTATACCCATAACACCTACGTCAGCTTTTTGTTTGAATACAAACAAAACGAATCGCTTTCTAGATGATCCTTCTAGAAGAAGGTGATTCTAACAATCTTTCTAGTTACTTCGTTCTCTATTTCTATTTGAGAGGATCCTAAGGAAAAGGATTTTGTTTCCACCGAGCTAAAACAATATGCCGATGTCTCTAGTAAACCAAAGTCATCGTTGAATAGCTATTTTGCTCCAATTTCTTTCTTTAGAAAGAACAAAATGGAAGATTTAGTTACGATTAGAAATTGACTTTCTATCTTCAGCCATGGATCCTTTACTCATACTTATTCAATTGGAAGTCTTGGTCCAATTCAAAAATTATGTTTCGCAATTTCATAATCCAACTTTTCAATTTATAAGTGACTCATGGATACAAATCACAAGAATTCGTATTTGTTTCTCGAATTTATCATTGAGAGGTAAAGGATTAAATCCTTTTAAGAAATAAAGTTTTTGATCGGAATATGAATAAAACCGAAAGACCCTTTAACTATTAAGGGTTAATAGAACGAATCACACTTTTACCACTAAACTATACCCGCTACAATATGATTATTGTATACAAATGGATCTTTTGTCGAACAAGATAATTGAGCATCATTAAGATAGGATCTTCAAAGAATCATCAAAATGAGAGTGTTGGACTTTTTTTCGTGGGGAGATCAAAATTTAATGAGATTCGGAAAAGAGGCTTCA-TTAATTTCAATTAATTGAC-AAAGTTGTCTCTTTT-CTGAAGAAGATAGATACGGATCAAAAAAACA
>QD02 
GGCTCCTTTATGGAAGATGAGTAAATTCCTAGATCTAAGATGTGAACAAAATTATACCCATAACACCTACGTCAGCTTTTTGTTTGAATACAAACAAAACGAATCGCTTTCTAGATGATCCTTCTAGAAGAAGGTGATTCTAACAATCTTTCTAGTTACTTCGTTCTCTATTTCTATTTGAGAGGATCCTAAGGAAAAGGATTTTGTTTCCACCGAGCTAAAACAATATGCCGATGTCTCTAGTAAACCAAAGTCATCGTTGAATAGCTATTTTGCTCCAATTTCTTTCTTTAGAAAGAACAAAATGGAAGATTTAGTTACGATTAGAAATTGACTTTCTATCTTCAGCCATGGATCCTTTACTCATACTTATTCAATTGGAAGTCTTGGTCCAATTCAAAAATTATGTTTCGCAATTTCATAATCCAACTTTTCAATTTATAAGTGACTCATGGATACAAATCACAAGAATTCGTATTTGTTTCTCGAATTTATCATTGAGAGGTAAAGGATTAAATCCTTTTAAGAAATAAAGTTTTTGATCGGAATATGAATAAAACCGAAAGACCCTTTAACTATTAAGGGTTAATAGAACGAATCACACTTTTACCACTAAACTATACCCGCTACAATATGATTATTGTATACAAATGGATCTTTTGTCGAACAAGATAATTGAGCATCATTAAGATAGGATCTTCAAAGAATCATCAAAATGAGAGTGTTGGACTTTTTTTCGTGGGGAGATCAAAATTTAATGAGATTCGGAAAAGAGGCTTCA-TTAATTTCAATTAATTGAC-AAAGTTGTCTCTTTT-CTGAAGAAGATAGATACGGATCAAAAAAACA
>QD021 
GGCTCCTTTATGGAAGATGAGTAAATTCCTAGATCTAAGATGTGAACAAAATTATACCCATAACACCTACGTCAGCTTTTTGTTTGAATACAAACAAAACGAATCGCTTTCTAGATGATCCTTCTAGAAGAAGGTGATTCTAACAATCTTTCTAGTTACTTCGTTCTCTATTTCTATTTGAGAGGATCCTAAGGAAAAGGATTTTGTTTCCACCGAGCTAAAACAATATGCCGATGTCTCTAGTAAACCAAAGTCATCGTTGAATAGCTATTTTGCTCCAATTTCTTTCTTTAGAAAGAACAAAATGGAAGATTTAGTTACGATTAGAAATTGACTTTCTATCTTCAGCCATGGATCCTTTACTCATACTTATTCAATTGGAAGTCTTGGTCCAATTCAAAAATTATGTTTCGCAATTTCATAATCCAACTTTTCAATTTATAAGTGACTCATGGATACAAATCACAAGAATTCGTATTTGTTTCTCGAATTTATCATTGAGAGGTAAAGGATTAAATCCTTTTAAGAAATAAAGTTTTTGATCGGAATATGAATAAAACCGAAAGACCCTTTAACTATTAAGGGTTAATAGAACGAATCACACTTTTACCACTAAACTATACCCGCTACAATATGATTATTGTATACAAATGGATCTTTTGTCGAACAAGATAATTGAGCATCATTAAGATAGGATCTTCAAAGAATCATCAAAATGAGAGTGTTGGACTTTTTTTCGTGGGGAGATCAAAATTTAATGAGATTCGGAAAAGAGGCTTCA-TTAATTTCAATTAATTGAC-AAAGTTGTCTCTTTT-CTGAAGAAGATAGATACGGATCAAAAAAACA
>QD03 
GGCTCCTTTATGGAAGATGAGTAAATTCCTAGATCTAAGATGTGAACAAAATTATACCCATAACACCTACGTCAGCTTTTTGTTTGAATACAAACAAAACGAATCGCTTTCTAGATGATCCTTCTAGAAGAAGGTGATTCTAACAATCTTTCTAGTTACTTCGTTCTCTATTTCTATTTGAGAGGATCCTAAGGAAAAGGATTTTGTTTCCACCGAGCTAAAACAATATGCCGATGTCTCTAGTAAACCAAAGTCATCGTTGAATAGCTATTTTGCTCCAATTTCTTTCTTTAGAAAGAACAAAATGGAAGATTTAGTTACGATTAGAAATTGACTTTCTATCTTCAGCCATGGATCCTTTACTCATACTTATTCAATTGGAAGTCTTGGTCCAATTCAAAAATTATGTTTCGCAATTTCATAATCCAACTTTTCAATTTATAAGTGACTCATGGATACAAATCACAAGAATTCGTATTTGTTTCTCGAATTTATCATTGAGAGGTAAAGGATTAAATCCTTTTAAGAAATAAAGTTTTTGATCGGAATATGAATAAAACCGAAAGACCCTTTAACTATTAAGGGTTAATAGAACGAATCACACTTTTACCACTAAACTATACCCGCTACAATATGATTATTGTATACAAATGGATCTTTTGTCGAACAAGATAATTGAGCATCATTAAGATAGGATCTTCAAAGAATCATCAAAATGAGAGTGTTGGACTTTTTTTCGTGGGGAGATCAAAATTTAATGAGATTCGGAAAAGAGGCTTCA-TTAATTTCAATTAATTGAC-AAAGTTGTCTCTTTT-CTGAAGAAGATAGATACGGATCAAAAAAACA
>QD04 
GGCTCCTTTATGGAAGATGAGTAAATTCCTAGATCTAAGATGTGAACAAAATTATACCCATAACACCTACGTCAGCTTTTTGTTTGAATACAAACAAAACGAATCGCTTTCTAGATGATCCTTCTAGAAGAAGGTGATTCTAACAATCTTTCTAGTTACTTCGTTCTCTATTTCTATTTGAGAGGATCCTAAGGAAAAGGATTTTGTTTCCACCGAGCTAAAACAATATGCCGATGTCTCTAGTAAACCAAAGTCATCGTTGAATAGCTATTTTGCTCCAATTTCTTTCTTTAGAAAGAACAAAATGGAAGATTTAGTTACGATTAGAAATTGACTTTCTATCTTCAGCCATGGATCCTTTACTCATACTTATTCAATTGGAAGTCTTGGTCCAATTCAAAAATTATGTTTCGCAATTTCATAATCCAACTTTTCAATTTATAAGTGACTCATGGATACAAATCACAAGAATTCGTATTTGTTTCTCGAATTTATCATTGAGAGGTAAAGGATTAAATCCTTTTAAGAAATAAAGTTTTTGATCGGAATATGAATAAAACCGAAAGACCCTTTAACTATTAAGGGTTAATAGAACGAATCACACTTTTACCACTAAACTATACCCGCTACAATATGATTATTGTATACAAATGGATCTTTTGTCGAACAAGATAATTGAGCATCATTAAGATAGGATCTTCAAAGAATCATCAAAATGAGAGTGTTGGACTTTTTTTCGTGGGGAGATCAAAATTTAATGAGATTCGGAAAAGAGGCTTCA-TTAATTTCAATTAATTGAC-AAAGTTGTCTCTTTT-CTGAAGAAGATAGATACGGATCAAAAAAACA
>QD05 
GGCTCCTTTATGGAAGATGAGTAAATTCCTAGATCTAAGATGTGAACAAAATTATACCCATAACACCTACGTCAGCTTTTTGTTTGAATACAAACAAAACGAATCGCTTTCTAGATGATCCTTCTAGAAGAAGGTGATTCTAACAATCTTTCTAGTTACTTCGTTCTCTATTTCTATTTGAGAGGATCCTAAGGAAAAGGATTTTGTTTCCACCGAGCTAAAACAATATGCCGATGTCTCTAGTAAACCAAAGTCATCGTTGAATAGCTATTTTGCTCCAATTTCTTTCTTTAGAAAGAACAAAATGGAAGATTTAGTTACGATTAGAAATTGACTTTCTATCTTCAGCCATGGATCCTTTACTCATACTTATTCAATTGGAAGTCTTGGTCCAATTCAAAAATTATGTTTCGCAATTTCATAATCCAACTTTTCAATTTATAAGTGACTCATGGATACAAATCACAAGAATTCGTATTTGTTTCTCGAATTTATCATTGAGAGGTAAAGGATTAAATCCTTTTAAGAAATAAAGTTTTTGATCGGAATATGAATAAAACCGAAAGACCCTTTAACTATTAAGGGTTAATAGAACGAATCACACTTTTACCACTAAACTATACCCGCTACAATATGATTATTGTATACAAATGGATCTTTTGTCGAACAAGATAATTGAGCATCATTAAGATAGGATCTTCAAAGAATCATCAAAATGAGAGTGTTGGACTTTTTTTCGTGGGGAGATCAAAATTTAATGAGATTCGGAAAAGAGGCTTCA-TTAATTTCAATTAATTGAC-AAAGTTGTCTCTTTT-CTGAAGAAGATAGATACGGATCAAAAAAACA
>SH01 
GGCTCCTTTATGGAAGATGAGTAAATTCCTAGATCTAAGATGTGAACAAAATTATACCCATAACACCTACGTCAGCTTTTTGTTTGAATACAAACAAAACGAATCGCTTTCTAGATGATCCTTCTAGAAGAAGGTGATTCTAACAATCTTTCTAGTTACTTCGTTCTCTATTTCTATTTGAGAGGATCCTAAGGAAAAGGATTTTGTTTCCACCGAGCTAAAACAATATGCCGATGTCTCTAGTAAACCAAAGTCATCGTTGAATAGCTATTTTGCTCCAATTTCTTTCTTTAGAAAGAACAAAATGGAAGATTTAGTTACGATTAGAAATTGACTTTCTATCTTCAGCCATGGATCCTTTACTCATACTTATTCAATTGGAAGTCTTGGTCCAATTCAAAAATTATGTTTCGCAATTTCATAATCCAACTTTTCAATTTATAAGTGACTCATGGATACAAATCACAAGAATTCGTATTTGTTTCTCGAATTTATCATTGAGAGGTAAAGGATTAAATCCTTTTAAGAAATAAAGTTTTTGATCGGAATATGAATAAAACCGAAAGACCCTTTAACTATTAAGGGTTAATAGAACGAATCACACTTTTACCACTAAACTATACCCGCTACAATATGATTATTGTATACAAATGGATCTTTTGTCGAACAAGATAATTGAGCATCATTAAGATAGGATCTTCAAAGAATCATCAAAATGAGAGTGTTGGACTTTTTTTCGTGGGGAGATCAAAATTTAATGAGATTCGGAAAAGAGGCTTCA-TTAATTTCAATTAATTGAC-AAAGTTGTCTCTTTT-CTGAAGAAGATAGATACGGATCAAAAAAACA
>SH02 
GGCTCCTTTATGGAAGATGAGTAAATTCCTAGATCTAAGATGTGAACAAAATTATACCCATAACACCTACGTCAGCTTTTTGTTTGAATACAAACAAAACGAATCGCTTTCTAGATGATCCTTCTAGAAGAAGGTGATTCTAACAATCTTTCTAGTTACTTCGTTCTCTATTTCTATTTGAGAGGATCCTAAGGAAAAGGATTTTGTTTCCACCGAGCTAAAACAATATGCCGATGTCTCTAGTAAACCAAAGTCATCGTTGAATAGCTATTTTGCTCCAATTTCTTTCTTTAGAAAGAACAAAATGGAAGATTTAGTTACGATTAGAAATTGACTTTCTATCTTCAGCCATGGATCCTTTACTCATACTTATTCAATTGGAAGTCTTGGTCCAATTCAAAAATTATGTTTCGCAATTTCATAATCCAACTTTTCAATTTATAAGTGACTCATGGATACAAATCACAAGAATTCGTATTTGTTTCTCGAATTTATCATTGAGAGGTAAAGGATTAAATCCTTTTAAGAAATAAAGTTTTTGATCGGAATATGAATAAAACCGAAAGACCCTTTAACTATTAAGGGTTAATAGAACGAATCACACTTTTACCACTAAACTATACCCGCTACAATATGATTATTGTATACAAATGGATCTTTTGTCGAACAAGATAATTGAGCATCATTAAGATAGGATCTTCAAAGAATCATCAAAATGAGAGTGTTGGACTTTTTTTCGTGGGGAGATCAAAATTTAATGAGATTCGGAAAAGAGGCTTCA-TTAATTTCAATTAATTGAC-AAAGTTGTCTCTTTT-CTGAAGAAGATAGATACGGATCAAAAAAACA
>SH03 
GGCTCCTTTATGGAAGATGAGTAAATTCCTAGATCTAAGATGTGAACAAAATTATACCCATAACACCTACGTCAGCTTTTTGTTTGAATACAAACAAAACGAATCGCTTTCTAGATGATCCTTCTAGAAGAAGGTGATTCTAACAATCTTTCTAGTTACTTCGTTCTCTATTTCTATTTGAGAGGATCCTAAGGAAAAGGATTTTGTTTCCACCGAGCTAAAACAATATGCCGATGTCTCTAGTAAACCAAAGTCATCGTTGAATAGCTATTTTGCTCCAATTTCTTTCTTTAGAAAGAACAAAATGGAAGATTTAGTTACGATTAGAAATTGACTTTCTATCTTCAGCCATGGATCCTTTACTCATACTTATTCAATTGGAAGTCTTGGTCCAATTCAAAAATTATGTTTCGCAATTTCATAATCCAACTTTTCAATTTATAAGTGACTCATGGATACAAATCACAAGAATTCGTATTTGTTTCTCGAATTTATCATTGAGAGGTAAAGGATTAAATCCTTTTAAGAAATAAAGTTTTTGATCGGAATATGAATAAAACCGAAAGACCCTTTAACTATTAAGGGTTAATAGAACGAATCACACTTTTACCACTAAACTATACCCGCTACAATATGATTATTGTATACAAATGGATCTTTTGTCGAACAAGATAATTGAGCATCATTAAGATAGGATCTTCAAAGAATCATCAAAATGAGAGTGTTGGACTTTTTTTCGTGGGGAGATCAAAATTTAATGAGATTCGGAAAAGAGGCTTCA-TTAATTTCAATTAATTGAC-AAAGTTGTCTCTTTT-CTGAAGAAGATAGATACGGATCAAAAAAACA
>SH04 
GGCTCCTTTATGGAAGATGAGTAAATTCCTAGATCTAAGATGTGAACAAAATTATACCCATAACACCTACGTCAGCTTTTTGTTTGAATACAAACAAAACGAATCGCTTTCTAGATGATCCTTCTAGAAGAAGGTGATTCTAACAATCTTTCTAGTTACTTCGTTCTCTATTTCTATTTGAGAGGATCCTAAGGAAAAGGATTTTGTTTCCACCGAGCTAAAACAATATGCCGATGTCTCTAGTAAACCAAAGTCATCGTTGAATAGCTATTTTGCTCCAATTTCTTTCTTTAGAAAGAACAAAATGGAAGATTTAGTTACGATTAGAAATTGACTTTCTATCTTCAGCCATGGATCCTTTACTCATACTTATTCAATTGGAAGTCTTGGTCCAATTCAAAAATTATGTTTCGCAATTTCATAATCCAACTTTTCAATTTATAAGTGACTCATGGATACAAATCACAAGAATTCGTATTTGTTTCTCGAATTTATCATTGAGAGGTAAAGGATTAAATCCTTTTAAGAAATAAAGTTTTTGATCGGAATATGAATAAAACCGAAAGACCCTTTAACTATTAAGGGTTAATAGAACGAATCACACTTTTACCACTAAACTATACCCGCTACAATATGATTATTGTATACAAATGGATCTTTTGTCGAACAAGATAATTGAGCATCATTAAGATAGGATCTTCAAAGAATCATCAAAATGAGAGTGTTGGACTTTTTTTCGTGGGGAGATCAAAATTTAATGAGATTCGGAAAAGAGGCTTCA-TTAATTTCAATTAATTGAC-AAAGTTGTCTCTTTT-CTGAAGAAGATAGATACGGATCAAAAAAACA
>TZ01 
GGCTCCTTTATGGAAGATGAGTAAATTCCTAGATCTAAGATGTGAACAAAATTATACCCATAACACCTACGTCAGCTTTTTGTTTGAATACAAACAAAACGAATCGCTTTCTAGATGATCCTTCTAGAAGAAGGTGATTCTAACAATCTTTCTAGTTACTTCGTTCTCTATTTCTATTTGAGAGGATCCTAAGGAAAAGGATTTTGTTTCCACCGAGCTAAAACAATATGCCGATGTCTCTAGTAAACCAAAGTCATCGTTGAATAGCTATTTTGCTCCAATTTCTTTCTTTAGAAAGAACAAAATGGAAGATTTAGTTACGATTAGAAATTGACTTTCTATCTTCAGCCATGGATCCTTTACTCATACTTATTCAATTGGAAGTCTTGGTCCAATTCAAAAATTATGTTTCGCAATTTCATAATCCAACTTTTCAATTTATAAGTGACTCATGGATACAAATCACAAGAATTCGTATTTGTTTCTCGAATTTATCATTGAGAGGTAAAGGATTAAATCCTTTTAAGAAATAAAGTTTTTGATCGGAATATGAATAAAACCGAAAGACCCTTTAACTATTAAGGGTTAATAGAACGAATCACACTTTTACCACTAAACTATACCCGCTACAATATGATTATTGTATACAAATGGATCTTTTGTCGAACAAGATAATTGAGCATCATTAAGATAGGATCTTCAAAGAATCATCAAAATGAGAGTGTTGGACTTTTTTTCGTGGGGAGATCAAAATTTAATGAGATTCGGAAAAGAGGCTTCA-TTAATTTCAATTAATTGAC-AAAGTTGTCTCTTTT-CTGAAGAAGATAGATACGGATCAAAAAAACA
>TZ011 
GGCTCCTTTATGGAAGATGAGTAAATTCCTAGATCTAAGATGTGAACAAAATTATACCCATAACACCTACGTCAGCTTTTTGTTTGAATACAAACAAAACGAATCGCTTTCTAGATGATCCTTCTAGAAGAAGGTGATTCTAACAATCTTTCTAGTTACTTCGTTCTCTATTTCTATTTGAGAGGATCCTAAGGAAAAGGATTTTGTTTCCACCGAGCTAAAACAATATGCCGATGTCTCTAGTAAACCAAAGTCATCGTTGAATAGCTATTTTGCTCCAATTTCTTTCTTTAGAAAGAACAAAATGGAAGATTTAGTTACGATTAGAAATTGACTTTCTATCTTCAGCCATGGATCCTTTACTCATACTTATTCAATTGGAAGTCTTGGTCCAATTCAAAAATTATGTTTCGCAATTTCATAATCCAACTTTTCAATTTATAAGTGACTCATGGATACAAATCACAAGAATTCGTATTTGTTTCTCGAATTTATCATTGAGAGGTAAAGGATTAAATCCTTTTAAGAAATAAAGTTTTTGATCGGAATATGAATAAAACCGAAAGACCCTTTAACTATTAAGGGTTAATAGAACGAATCACACTTTTACCACTAAACTATACCCGCTACAATATGATTATTGTATACAAATGGATCTTTTGTCGAACAAGATAATTGAGCATCATTAAGATAGGATCTTCAAAGAATCATCAAAATGAGAGTGTTGGACTTTTTTTCGTGGGGAGATCAAAATTTAATGAGATTCGGAAAAGAGGCTTCA-TTAATTTCAATTAATTGAC-AAAGTTGTCTCTTTT-CTGAAGAAGATAGATACGGATCAAAAAAACA
>TZ012 
GGCTCCTTTATGGAAGATGAGTAAATTCCTAGATCTAAGATGTGAACAAAATTATACCCATAACACCTACGTCAGCTTTTTGTTTGAATACAAACAAAACGAATCGCTTTCTAGATGATCCTTCTAGAAGAAGGTGATTCTAACAATCTTTCTAGTTACTTCGTTCTCTATTTCTATTTGAGAGGATCCTAAGGAAAAGGATTTTGTTTCCACCGAGCTAAAACAATATGCCGATGTCTCTAGTAAACCAAAGTCATCGTTGAATAGCTATTTTGCTCCAATTTCTTTCTTTAGAAAGAACAAAATGGAAGATTTAGTTACGATTAGAAATTGACTTTCTATCTTCAGCCATGGATCCTTTACTCATACTTATTCAATTGGAAGTCTTGGTCCAATTCAAAAATTATGTTTCGCAATTTCATAATCCAACTTTTCAATTTATAAGTGACTCATGGATACAAATCACAAGAATTCGTATTTGTTTCTCGAATTTATCATTGAGAGGTAAAGGATTAAATCCTTTTAAGAAATAAAGTTTTTGATCGGAATATGAATAAAACCGAAAGACCCTTTAACTATTAAGGGTTAATAGAACGAATCACACTTTTACCACTAAACTATACCCGCTACAATATGATTATTGTATACAAATGGATCTTTTGTCGAACAAGATAATTGAGCATCATTAAGATAGGATCTTCAAAGAATCATCAAAATGAGAGTGTTGGACTTTTTTTCGTGGGGAGATCAAAATTTAATGAGATTCGGAAAAGAGGCTTCA-TTAATTTCAATTAATTGAC-AAAGTTGTCTCTTTT-CTGAAGAAGATAGATACGGATCAAAAAAACA
>TZ02 
GGCTCCTTTATGGAAGATGAGTAAATTCCTAGATCTAAGATGTGAACAAAATTATACCCATAACACCTACGTCAGCTTTTTGTTTGAATACAAACAAAACGAATCGCTTTCTAGATGATCCTTCTAGAAGAAGGTGATTCTAACAATCTTTCTAGTTACTTCGTTCTCTATTTCTATTTGAGAGGATCCTAAGGAAAAGGATTTTGTTTCCACCGAGCTAAAACAATATGCCGATGTCTCTAGTAAACCAAAGTCATCGTTGAATAGCTATTTTGCTCCAATTTCTTTCTTTAGAAAGAACAAAATGGAAGATTTAGTTACGATTAGAAATTGACTTTCTATCTTCAGCCATGGATCCTTTACTCATACTTATTCAATTGGAAGTCTTGGTCCAATTCAAAAATTATGTTTCGCAATTTCATAATCCAACTTTTCAATTTATAAGTGACTCATGGATACAAATCACAAGAATTCGTATTTGTTTCTCGAATTTATCATTGAGAGGTAAAGGATTAAATCCTTTTAAGAAATAAAGTTTTTGATCGGAATATGAATAAAACCGAAAGACCCTTTAACTATTAAGGGTTAATAGAACGAATCACACTTTTACCACTAAACTATACCCGCTACAATATGATTATTGTATACAAATGGATCTTTTGTCGAACAAGATAATTGAGCATCATTAAGATAGGATCTTCAAAGAATCATCAAAATGAGAGTGTTGGACTTTTTTTCGTGGGGAGATCAAAATTTAATGAGATTCGGAAAAGAGGCTTCA-TTAATTTCAATTAATTGAC-AAAGTTGTCTCTTTT-CTGAAGAAGATAGATACGGATCAAAAAAACA
>TZ03 
GGCTCCTTTATGGAAGATGAGTAAATTCCTAGATCTAAGATGTGAACAAAATTATACCCATAACACCTACGTCAGCTTTTTGTTTGAATACAAACAAAACGAATCGCTTTCTAGATGATCCTTCTAGAAGAAGGTGATTCTAACAATCTTTCTAGTTACTTCGTTCTCTATTTCTATTTGAGAGGATCCTAAGGAAAAGGATTTTGTTTCCACCGAGCTAAAACAATATGCCGATGTCTCTAGTAAACCAAAGTCATCGTTGAATAGCTATTTTGCTCCAATTTCTTTCTTTAGAAAGAACAAAATGGAAGATTTAGTTACGATTAGAAATTGACTTTCTATCTTCAGCCATGGATCCTTTACTCATACTTATTCAATTGGAAGTCTTGGTCCAATTCAAAAATTATGTTTCGCAATTTCATAATCCAACTTTTCAATTTATAAGTGACTCATGGATACAAATCACAAGAATTCGTATTTGTTTCTCGAATTTATCATTGAGAGGTAAAGGATTAAATCCTTTTAAGAAATAAAGTTTTTGATCGGAATATGAATAAAACCGAAAGACCCTTTAACTATTAAGGGTTAATAGAACGAATCACACTTTTACCACTAAACTATACCCGCTACAATATGATTATTGTATACAAATGGATCTTTTGTCGAACAAGATAATTGAGCATCATTAAGATAGGATCTTCAAAGAATCATCAAAATGAGAGTGTTGGACTTTTTTTCGTGGGGAGATCAAAATTTAATGAGATTCGGAAAAGAGGCTTCA-TTAATTTCAATTAATTGAC-AAAGTTGTCTCTTTT-CTGAAGAAGATAGATACGGATCAAAAAAACA
>TZ06 
GGCTCCTTTATGGAAGATGAGTAAATTCCTAGATCTAAGATGTGAACAAAATTATACCCATAACACCTACGTCAGCTTTTTGTTTGAATACAAACAAAACGAATCGCTTTCTAGATGATCCTTCTAGAAGAAGGTGATTCTAACAATCTTTCTAGTTACTTCGTTCTCTATTTCTATTTGAGAGGATCCTAAGGAAAAGGATTTTGTTTCCACCGAGCTAAAACAATATGCCGATGTCTCTAGTAAACCAAAGTCATCGTTGAATAGCTATTTTGCTCCAATTTCTTTCTTTAGAAAGAACAAAATGGAAGATTTAGTTACGATTAGAAATTGACTTTCTATCTTCAGCCATGGATCCTTTACTCATACTTATTCAATTGGAAGTCTTGGTCCAATTCAAAAATTATGTTTCGCAATTTCATAATCCAACTTTTCAATTTATAAGTGACTCATGGATACAAATCACAAGAATTCGTATTTGTTTCTCGAATTTATCATTGAGAGGTAAAGGATTAAATCCTTTTAAGAAATAAAGTTTTTGATCGGAATATGAATAAAACCGAAAGACCCTTTAACTATTAAGGGTTAATAGAACGAATCACACTTTTACCACTAAACTATACCCGCTACAATATGATTATTGTATACAAATGGATCTTTTGTCGAACAAGATAATTGAGCATCATTAAGATAGGATCTTCAAAGAATCATCAAAATGAGAGTGTTGGACTTTTTTTCGTGGGGAGATCAAAATTTAATGAGATTCGGAAAAGAGGCTTCA-TTAATTTCAATTAATTGAC-AAAGTTGTCTCTTTT-CTGAAGAAGATAGATACGGATCAAAAAAACA
>TZ07 
GGCTCCTTTATGGAAGATGAGTAAATTCCTAGATCTAAGATGTGAACAAAATTATACCCATAACACCTACGTCAGCTTTTTGTTTGAATACAAACAAAACGAATCGCTTTCTAGATGATCCTTCTAGAAGAAGGTGATTCTAACAATCTTTCTAGTTACTTCGTTCTCTATTTCTATTTGAGAGGATCCTAAGGAAAAGGATTTTGTTTCCACCGAGCTAAAACAATATGCCGATGTCTCTAGTAAACCAAAGTCATCGTTGAATAGCTATTTTGCTCCAATTTCTTTCTTTAGAAAGAACAAAATGGAAGATTTAGTTACGATTAGAAATTGACTTTCTATCTTCAGCCATGGATCCTTTACTCATACTTATTCAATTGGAAGTCTTGGTCCAATTCAAAAATTATGTTTCGCAATTTCATAATCCAACTTTTCAATTTATAAGTGACTCATGGATACAAATCACAAGAATTCGTATTTGTTTCTCGAATTTATCATTGAGAGGTAAAGGATTAAATCCTTTTAAGAAATAAAGTTTTTGATCGGAATATGAATAAAACCGAAAGACCCTTTAACTATTAAGGGTTAATAGAACGAATCACACTTTTACCACTAAACTATACCCGCTACAATATGATTATTGTATACAAATGGATCTTTTGTCGAACAAGATAATTGAGCATCATTAAGATAGGATCTTCAAAGAATCATCAAAATGAGAGTGTTGGACTTTTTTTCGTGGGGAGATCAAAATTTAATGAGATTCGGAAAAGAGGCTTCA-TTAATTTCAATTAATTGAC-AAAGTTGTCTCTTTT-CTGAAGAAGATAGATACGGATCAAAAAAACA
>TZ08 
GGCTCCTTTATGGAAGATGAGTAAATTCCTAGATCTAAGATGTGAACAAAATTATACCCATAACACCTACGTCAGCTTTTTGTTTGAATACAAACAAAACGAATCGCTTTCTAGATGATCCTTCTAGAAGAAGGTGATTCTAACAATCTTTCTAGTTACTTCGTTCTCTATTTCTATTTGAGAGGATCCTAAGGAAAAGGATTTTGTTTCCACCGAGCTAAAACAATATGCCGATGTCTCTAGTAAACCAAAGTCATCGTTGAATAGCTATTTTGCTCCAATTTCTTTCTTTAGAAAGAACAAAATGGAAGATTTAGTTACGATTAGAAATTGACTTTCTATCTTCAGCCATGGATCCTTTACTCATACTTATTCAATTGGAAGTCTTGGTCCAATTCAAAAATTATGTTTCGCAATTTCATAATCCAACTTTTCAATTTATAAGTGACTCATGGATACAAATCACAAGAATTCGTATTTGTTTCTCGAATTTATCATTGAGAGGTAAAGGATTAAATCCTTTTAAGAAATAAAGTTTTTGATCGGAATATGAATAAAACCGAAAGACCCTTTAACTATTAAGGGTTAATAGAACGAATCACACTTTTACCACTAAACTATACCCGCTACAATATGATTATTGTATACAAATGGATCTTTTGTCGAACAAGATAATTGAGCATCATTAAGATAGGATCTTCAAAGAATCATCAAAATGAGAGTGTTGGACTTTTTTTCGTGGGGAGATCAAAATTTAATGAGATTCGGAAAAGAGGCTTCA-TTAATTTCAATTAATTGAC-AAAGTTGTCTCTTTT-CTGAAGAAGATAGATACGGATCAAAAAAACA
>TZ09 
GGCTCCTTTATGGAAGATGAGTAAATTCCTAGATCTAAGATGTGAACAAAATTATACCCATAACACCTACGTCAGCTTTTTGTTTGAATACAAACAAAACGAATCGCTTTCTAGATGATCCTTCTAGAAGAAGGTGATTCTAACAATCTTTCTAGTTACTTCGTTCTCTATTTCTATTTGAGAGGATCCTAAGGAAAAGGATTTTGTTTCCACCGAGCTAAAACAATATGCCGATGTCTCTAGTAAACCAAAGTCATCGTTGAATAGCTATTTTGCTCCAATTTCTTTCTTTAGAAAGAACAAAATGGAAGATTTAGTTACGATTAGAAATTGACTTTCTATCTTCAGCCATGGATCCTTTACTCATACTTATTCAATTGGAAGTCTTGGTCCAATTCAAAAATTATGTTTCGCAATTTCATAATCCAACTTTTCAATTTATAAGTGACTCATGGATACAAATCACAAGAATTCGTATTTGTTTCTCGAATTTATCATTGAGAGGTAAAGGATTAAATCCTTTTAAGAAATAAAGTTTTTGATCGGAATATGAATAAAACCGAAAGACCCTTTAACTATTAAGGGTTAATAGAACGAATCACACTTTTACCACTAAACTATACCCGCTACAATATGATTATTGTATACAAATGGATCTTTTGTCGAACAAGATAATTGAGCATCATTAAGATAGGATCTTCAAAGAATCATCAAAATGAGAGTGTTGGACTTTTTTTCGTGGGGAGATCAAAATTTAATGAGATTCGGAAAAGAGGCTTCA-TTAATTTCAATTAATTGAC-AAAGTTGTCTCTTTT-CTGAAGAAGATAGATACGGATCAAAAAAACA
>WH01 
GGCTCCTTTATGGAAGATGAGTAAATTCCTAGATCTAAGATGTGAACAAAATTATACCCATAACACCTACGTCAGCTTTTTGTTTGAATACAAACAAAACGAATCGCTTTCTAGATGATCCTTCTAGAAGAAGGTGATTCTAACAATCTTTCTAGTTACTTCGTTCTCTATTTCTATTTGAGAGGATCCTAAGGAAAAGGATTTTGTTTCCACCGAGCTAAAACAATATGCCGATGTCTCTAGTAAACCAAAGTCATCGTTGAATAGCTATTTTGCTCCAATTTCTTTCTTTAGAAAGAACAAAATGGAAGATTTAGTTACGATTAGAAATTGACTTTCTATCTTCAGCCATGGATCCTTTACTCATACTTATTCAATTGGAAGTCTTGGTCCAATTCAAAAATTATGTTTCGCAATTTCATAATCCAACTTTTCAATTTATAAGTGACTCATGGATACAAATCACAAGAATTCGTATTTGTTTCTCGAATTTATCATTGAGAGGTAAAGGATTAAATCCTTTTAAGAAATAAAGTTTTTGATCGGAATATGAATAAAACCGAAAGACCCTTTAACTATTAAGGGTTAATAGAACGAATCACACTTTTACCACTAAACTATACCCGCTACAATATGATTATTGTATACAAATGGATCTTTTGTCGAACAAGATAATTGAGCATCATTAAGATAGGATCTTCAAAGAATCATCAAAATGAGAGTGTTGGACTTTTTTTCGTGGGGAGATCAAAATTTAATGAGATTCGGAAAAGAGGCTTCA-TTAATTTCAATTAATTGAC-AAAGTTGTCTCTTTT-CTGAAGAAGATAGATACGGATCAAAAAAACA
>WH010 
GGCTCCTTTATGGAAGATGAGTAAATTCCTAGATCTAAGATGTGAACAAAATTATACCCATAACACCTACGTCAGCTTTTTGTTTGAATACAAACAAAACGAATCGCTTTCTAGATGATCCTTCTAGAAGAAGGTGATTCTAACAATCTTTCTAGTTACTTCGTTCTCTATTTCTATTTGAGAGGATCCTAAGGAAAAGGATTTTGTTTCCACCGAGCTAAAACAATATGCCGATGTCTCTAGTAAACCAAAGTCATCGTTGAATAGCTATTTTGCTCCAATTTCTTTCTTTAGAAAGAACAAAATGGAAGATTTAGTTACGATTAGAAATTGACTTTCTATCTTCAGCCATGGATCCTTTACTCATACTTATTCAATTGGAAGTCTTGGTCCAATTCAAAAATTATGTTTCGCAATTTCATAATCCAACTTTTCAATTTATAAGTGACTCATGGATACAAATCACAAGAATTCGTATTTGTTTCTCGAATTTATCATTGAGAGGTAAAGGATTAAATCCTTTTAAGAAATAAAGTTTTTGATCGGAATATGAATAAAACCGAAAGACCCTTTAACTATTAAGGGTTAATAGAACGAATCACACTTTTACCACTAAACTATACCCGCTACAATATGATTATTGTATACAAATGGATCTTTTGTCGAACAAGATAATTGAGCATCATTAAGATAGGATCTTCAAAGAATCATCAAAATGAGAGTGTTGGACTTTTTTTCGTGGGGAGATCAAAATTTAATGAGATTCGGAAAAGAGGCTTCA-TTAATTTCAATTAATTGAC-AAAGTTGTCTCTTTT-CTGAAGAAGATAGATACGGATCAAAAAAACA
>WH02 
GGCTCCTTTATGGAAGATGAGTAAATTCCTAGATCTAAGATGTGAACAAAATTATACCCATAACACCTACGTCAGCTTTTTGTTTGAATACAAACAAAACGAATCGCTTTCTAGATGATCCTTCTAGAAGAAGGTGATTCTAACAATCTTTCTAGTTACTTCGTTCTCTATTTCTATTTGAGAGGATCCTAAGGAAAAGGATTTTGTTTCCACCGAGCTAAAACAATATGCCGATGTCTCTAGTAAACCAAAGTCATCGTTGAATAGCTATTTTGCTCCAATTTCTTTCTTTAGAAAGAACAAAATGGAAGATTTAGTTACGATTAGAAATTGACTTTCTATCTTCAGCCATGGATCCTTTACTCATACTTATTCAATTGGAAGTCTTGGTCCAATTCAAAAATTATGTTTCGCAATTTCATAATCCAACTTTTCAATTTATAAGTGACTCATGGATACAAATCACAAGAATTCGTATTTGTTTCTCGAATTTATCATTGAGAGGTAAAGGATTAAATCCTTTTAAGAAATAAAGTTTTTGATCGGAATATGAATAAAACCGAAAGACCCTTTAACTATTAAGGGTTAATAGAACGAATCACACTTTTACCACTAAACTATACCCGCTACAATATGATTATTGTATACAAATGGATCTTTTGTCGAACAAGATAATTGAGCATCATTAAGATAGGATCTTCAAAGAATCATCAAAATGAGAGTGTTGGACTTTTTTTCGTGGGGAGATCAAAATTTAATGAGATTCGGAAAAGAGGCTTCA-TTAATTTCAATTAATTGAC-AAAGTTGTCTCTTTT-CTGAAGAAGATAGATACGGATCAAAAAAACA
>WH04 
GGCTCCTTTATGGAAGATGAGTAAATTCCTAGATCTAAGATGTGAACAAAATTATACCCATAACACCTACGTCAGCTTTTTGTTTGAATACAAACAAAACGAATCGCTTTCTAGATGATCCTTCTAGAAGAAGGTGATTCTAACAATCTTTCTAGTTACTTCGTTCTCTATTTCTATTTGAGAGGATCCTAAGGAAAAGGATTTTGTTTCCACCGAGCTAAAACAATATGCCGATGTCTCTAGTAAACCAAAGTCATCGTTGAATAGCTATTTTGCTCCAATTTCTTTCTTTAGAAAGAACAAAATGGAAGATTTAGTTACGATTAGAAATTGACTTTCTATCTTCAGCCATGGATCCTTTACTCATACTTATTCAATTGGAAGTCTTGGTCCAATTCAAAAATTATGTTTCGCAATTTCATAATCCAACTTTTCAATTTATAAGTGACTCATGGATACAAATCACAAGAATTCGTATTTGTTTCTCGAATTTATCATTGAGAGGTAAAGGATTAAATCCTTTTAAGAAATAAAGTTTTTGATCGGAATATGAATAAAACCGAAAGACCCTTTAACTATTAAGGGTTAATAGAACGAATCACACTTTTACCACTAAACTATACCCGCTACAATATGATTATTGTATACAAATGGATCTTTTGTCGAACAAGATAATTGAGCATCATTAAGATAGGATCTTCAAAGAATCATCAAAATGAGAGTGTTGGACTTTTTTTCGTGGGGAGATCAAAATTTAATGAGATTCGGAAAAGAGGCTTCA-TTAATTTCAATTAATTGAC-AAAGTTGTCTCTTTT-CTGAAGAAGATAGATACGGATCAAAAAAACA
>WH05 
GGCTCCTTTATGGAAGATGAGTAAATTCCTAGATCTAAGATGTGAACAAAATTATACCCATAACACCTACGTCAGCTTTTTGTTTGAATACAAACAAAACGAATCGCTTTCTAGATGATCCTTCTAGAAGAAGGTGATTCTAACAATCTTTCTAGTTACTTCGTTCTCTATTTCTATTTGAGAGGATCCTAAGGAAAAGGATTTTGTTTCCACCGAGCTAAAACAATATGCCGATGTCTCTAGTAAACCAAAGTCATCGTTGAATAGCTATTTTGCTCCAATTTCTTTCTTTAGAAAGAACAAAATGGAAGATTTAGTTACGATTAGAAATTGACTTTCTATCTTCAGCCATGGATCCTTTACTCATACTTATTCAATTGGAAGTCTTGGTCCAATTCAAAAATTATGTTTCGCAATTTCATAATCCAACTTTTCAATTTATAAGTGACTCATGGATACAAATCACAAGAATTCGTATTTGTTTCTCGAATTTATCATTGAGAGGTAAAGGATTAAATCCTTTTAAGAAATAAAGTTTTTGATCGGAATATGAATAAAACCGAAAGACCCTTTAACTATTAAGGGTTAATAGAACGAATCACACTTTTACCACTAAACTATACCCGCTACAATATGATTATTGTATACAAATGGATCTTTTGTCGAACAAGATAATTGAGCATCATTAAGATAGGATCTTCAAAGAATCATCAAAATGAGAGTGTTGGACTTTTTTTCGTGGGGAGATCAAAATTTAATGAGATTCGGAAAAGAGGCTTCA-TTAATTTCAATTAATTGAC-AAAGTTGTCTCTTTT-CTGAAGAAGATAGATACGGATCAAAAAAACA
>WH06 
GGCTCCTTTATGGAAGATGAGTAAATTCCTAGATCTAAGATGTGAACAAAATTATACCCATAACACCTACGTCAGCTTTTTGTTTGAATACAAACAAAACGAATCGCTTTCTAGATGATCCTTCTAGAAGAAGGTGATTCTAACAATCTTTCTAGTTACTTCGTTCTCTATTTCTATTTGAGAGGATCCTAAGGAAAAGGATTTTGTTTCCACCGAGCTAAAACAATATGCCGATGTCTCTAGTAAACCAAAGTCATCGTTGAATAGCTATTTTGCTCCAATTTCTTTCTTTAGAAAGAACAAAATGGAAGATTTAGTTACGATTAGAAATTGACTTTCTATCTTCAGCCATGGATCCTTTACTCATACTTATTCAATTGGAAGTCTTGGTCCAATTCAAAAATTATGTTTCGCAATTTCATAATCCAACTTTTCAATTTATAAGTGACTCATGGATACAAATCACAAGAATTCGTATTTGTTTCTCGAATTTATCATTGAGAGGTAAAGGATTAAATCCTTTTAAGAAATAAAGTTTTTGATCGGAATATGAATAAAACCGAAAGACCCTTTAACTATTAAGGGTTAATAGAACGAATCACACTTTTACCACTAAACTATACCCGCTACAATATGATTATTGTATACAAATGGATCTTTTGTCGAACAAGATAATTGAGCATCATTAAGATAGGATCTTCAAAGAATCATCAAAATGAGAGTGTTGGACTTTTTTTCGTGGGGAGATCAAAATTTAATGAGATTCGGAAAAGAGGCTTCA-TTAATTTCAATTAATTGAC-AAAGTTGTCTCTTTT-CTGAAGAAGATAGATACGGATCAAAAAAACA
>WH07 
GGCTCCTTTATGGAAGATGAGTAAATTCCTAGATCTAAGATGTGAACAAAATTATACCCATAACACCTACGTCAGCTTTTTGTTTGAATACAAACAAAACGAATCGCTTTCTAGATGATCCTTCTAGAAGAAGGTGATTCTAACAATCTTTCTAGTTACTTCGTTCTCTATTTCTATTTGAGAGGATCCTAAGGAAAAGGATTTTGTTTCCACCGAGCTAAAACAATATGCCGATGTCTCTAGTAAACCAAAGTCATCGTTGAATAGCTATTTTGCTCCAATTTCTTTCTTTAGAAAGAACAAAATGGAAGATTTAGTTACGATTAGAAATTGACTTTCTATCTTCAGCCATGGATCCTTTACTCATACTTATTCAATTGGAAGTCTTGGTCCAATTCAAAAATTATGTTTCGCAATTTCATAATCCAACTTTTCAATTTATAAGTGACTCATGGATACAAATCACAAGAATTCGTATTTGTTTCTCGAATTTATCATTGAGAGGTAAAGGATTAAATCCTTTTAAGAAATAAAGTTTTTGATCGGAATATGAATAAAACCGAAAGACCCTTTAACTATTAAGGGTTAATAGAACGAATCACACTTTTACCACTAAACTATACCCGCTACAATATGATTATTGTATACAAATGGATCTTTTGTCGAACAAGATAATTGAGCATCATTAAGATAGGATCTTCAAAGAATCATCAAAATGAGAGTGTTGGACTTTTTTTCGTGGGGAGATCAAAATTTAATGAGATTCGGAAAAGAGGCTTCA-TTAATTTCAATTAATTGAC-AAAGTTGTCTCTTTT-CTGAAGAAGATAGATACGGATCAAAAAAACA
>WH08 
GGCTCCTTTATGGAAGATGAGTAAATTCCTAGATCTAAGATGTGAACAAAATTATACCCATAACACCTACGTCAGCTTTTTGTTTGAATACAAACAAAACGAATCGCTTTCTAGATGATCCTTCTAGAAGAAGGTGATTCTAACAATCTTTCTAGTTACTTCGTTCTCTATTTCTATTTGAGAGGATCCTAAGGAAAAGGATTTTGTTTCCACCGAGCTAAAACAATATGCCGATGTCTCTAGTAAACCAAAGTCATCGTTGAATAGCTATTTTGCTCCAATTTCTTTCTTTAGAAAGAACAAAATGGAAGATTTAGTTACGATTAGAAATTGACTTTCTATCTTCAGCCATGGATCCTTTACTCATACTTATTCAATTGGAAGTCTTGGTCCAATTCAAAAATTATGTTTCGCAATTTCATAATCCAACTTTTCAATTTATAAGTGACTCATGGATACAAATCACAAGAATTCGTATTTGTTTCTCGAATTTATCATTGAGAGGTAAAGGATTAAATCCTTTTAAGAAATAAAGTTTTTGATCGGAATATGAATAAAACCGAAAGACCCTTTAACTATTAAGGGTTAATAGAACGAATCACACTTTTACCACTAAACTATACCCGCTACAATATGATTATTGTATACAAATGGATCTTTTGTCGAACAAGATAATTGAGCATCATTAAGATAGGATCTTCAAAGAATCATCAAAATGAGAGTGTTGGACTTTTTTTCGTGGGGAGATCAAAATTTAATGAGATTCGGAAAAGAGGCTTCA-TTAATTTCAATTAATTGAC-AAAGTTGTCTCTTTT-CTGAAGAAGATAGATACGGATCAAAAAAACA
>WH09 
GGCTCCTTTATGGAAGATGAGTAAATTCCTAGATCTAAGATGTGAACAAAATTATACCCATAACACCTACGTCAGCTTTTTGTTTGAATACAAACAAAACGAATCGCTTTCTAGATGATCCTTCTAGAAGAAGGTGATTCTAACAATCTTTCTAGTTACTTCGTTCTCTATTTCTATTTGAGAGGATCCTAAGGAAAAGGATTTTGTTTCCACCGAGCTAAAACAATATGCCGATGTCTCTAGTAAACCAAAGTCATCGTTGAATAGCTATTTTGCTCCAATTTCTTTCTTTAGAAAGAACAAAATGGAAGATTTAGTTACGATTAGAAATTGACTTTCTATCTTCAGCCATGGATCCTTTACTCATACTTATTCAATTGGAAGTCTTGGTCCAATTCAAAAATTATGTTTCGCAATTTCATAATCCAACTTTTCAATTTATAAGTGACTCATGGATACAAATCACAAGAATTCGTATTTGTTTCTCGAATTTATCATTGAGAGGTAAAGGATTAAATCCTTTTAAGAAATAAAGTTTTTGATCGGAATATGAATAAAACCGAAAGACCCTTTAACTATTAAGGGTTAATAGAACGAATCACACTTTTACCACTAAACTATACCCGCTACAATATGATTATTGTATACAAATGGATCTTTTGTCGAACAAGATAATTGAGCATCATTAAGATAGGATCTTCAAAGAATCATCAAAATGAGAGTGTTGGACTTTTTTTCGTGGGGAGATCAAAATTTAATGAGATTCGGAAAAGAGGCTTCA-TTAATTTCAATTAATTGAC-AAAGTTGTCTCTTTT-CTGAAGAAGATAGATACGGATCAAAAAAACA
>WN01 
GGCTCCTTTATGGAAGATGAGTAAATTCCTAGATCTAAGATGTGAACAAAATTATACCCATAACACCTACGTCAGCTTTTTGTTTGAATACAAACAAAACGAATCGCTTTCTAGATGATCCTTCTAGAAGAAGGTGATTCTAACAATCTTTCTAGTTACTTCGTTCTCTATTTCTATTTGAGAGGATCCTAAGGAAAAGGATTTTGTTTCCACCGAGCTAAAACAATATGCCGATGTCTCTAGTAAACCAAAGTCATCGTTGAATAGCTATTTTGCTCCAATTTCTTTCTTTAGAAAGAACAAAATGGAAGATTTAGTTACGATTAGAAATTGACTTTCTATCTTCAGCCATGGATCCTTTACTCATACTTATTCAATTGGAAGTCTTGGTCCAATTCAAAAATTATGTTTCGCAATTTCATAATCCAACTTTTCAATTTATAAGTGACTCATGGATACAAATCACAAGAATTCGTATTTGTTTCTCGAATTTATCATTGAGAGGTAAAGGATTAAATCCTTTTAAGAAATAAAGTTTTTGATCGGAATATGAATAAAACCGAAAGACCCTTTAACTATTAAGGGTTAATAGAACGAATCACACTTTTACCACTAAACTATACCCGCTACAATATGATTATTGTATACAAATGGATCTTTTGTCGAACAAGATAATTGAGCATCATTAAGATAGGATCTTCAAAGAATCATCAAAATGAGAGTGTTGGACTTTTTTTCGTGGGGAGATCAAAATTTAATGAGATTCGGAAAAGAGGCTTCA-TTAATTTCAATTAATTGAC-AAAGTTGTCTCTTTT-CTGAAGAAGATAGATACGGATCAAAAAAACA
>WN010 
GGCTCCTTTATGGAAGATGAGTAAATTCCTAGATCTAAGATGTGAACAAAATTATACCCATAACACCTACGTCAGCTTTTTGTTTGAATACAAACAAAACGAATCGCTTTCTAGATGATCCTTCTAGAAGAAGGTGATTCTAACAATCTTTCTAGTTACTTCGTTCTCTATTTCTATTTGAGAGGATCCTAAGGAAAAGGATTTTGTTTCCACCGAGCTAAAACAATATGCCGATGTCTCTAGTAAACCAAAGTCATCGTTGAATAGCTATTTTGCTCCAATTTCTTTCTTTAGAAAGAACAAAATGGAAGATTTAGTTACGATTAGAAATTGACTTTCTATCTTCAGCCATGGATCCTTTACTCATACTTATTCAATTGGAAGTCTTGGTCCAATTCAAAAATTATGTTTCGCAATTTCATAATCCAACTTTTCAATTTATAAGTGACTCATGGATACAAATCACAAGAATTCGTATTTGTTTCTCGAATTTATCATTGAGAGGTAAAGGATTAAATCCTTTTAAGAAATAAAGTTTTTGATCGGAATATGAATAAAACCGAAAGACCCTTTAACTATTAAGGGTTAATAGAACGAATCACACTTTTACCACTAAACTATACCCGCTACAATATGATTATTGTATACAAATGGATCTTTTGTCGAACAAGATAATTGAGCATCATTAAGATAGGATCTTCAAAGAATCATCAAAATGAGAGTGTTGGACTTTTTTTCGTGGGGAGATCAAAATTTAATGAGATTCGGAAAAGAGGCTTCA-TTAATTTCAATTAATTGAC-AAAGTTGTCTCTTTT-CTGAAGAAGATAGATACGGATCAAAAAAACA
>WN011 
GGCTCCTTTATGGAAGATGAGTAAATTCCTAGATCTAAGATGTGAACAAAATTATACCCATAACACCTACGTCAGCTTTTTGTTTGAATACAAACAAAACGAATCGCTTTCTAGATGATCCTTCTAGAAGAAGGTGATTCTAACAATCTTTCTAGTTACTTCGTTCTCTATTTCTATTTGAGAGGATCCTAAGGAAAAGGATTTTGTTTCCACCGAGCTAAAACAATATGCCGATGTCTCTAGTAAACCAAAGTCATCGTTGAATAGCTATTTTGCTCCAATTTCTTTCTTTAGAAAGAACAAAATGGAAGATTTAGTTACGATTAGAAATTGACTTTCTATCTTCAGCCATGGATCCTTTACTCATACTTATTCAATTGGAAGTCTTGGTCCAATTCAAAAATTATGTTTCGCAATTTCATAATCCAACTTTTCAATTTATAAGTGACTCATGGATACAAATCACAAGAATTCGTATTTGTTTCTCGAATTTATCATTGAGAGGTAAAGGATTAAATCCTTTTAAGAAATAAAGTTTTTGATCGGAATATGAATAAAACCGAAAGACCCTTTAACTATTAAGGGTTAATAGAACGAATCACACTTTTACCACTAAACTATACCCGCTACAATATGATTATTGTATACAAATGGATCTTTTGTCGAACAAGATAATTGAGCATCATTAAGATAGGATCTTCAAAGAATCATCAAAATGAGAGTGTTGGACTTTTTTTCGTGGGGAGATCAAAATTTAATGAGATTCGGAAAAGAGGCTTCA-TTAATTTCAATTAATTGAC-AAAGTTGTCTCTTTT-CTGAAGAAGATAGATACGGATCAAAAAAACA
>WN02 
GGCTCCTTTATGGAAGATGAGTAAATTCCTAGATCTAAGATGTGAACAAAATTATACCCATAACACCTACGTCAGCTTTTTGTTTGAATACAAACAAAACGAATCGCTTTCTAGATGATCCTTCTAGAAGAAGGTGATTCTAACAATCTTTCTAGTTACTTCGTTCTCTATTTCTATTTGAGAGGATCCTAAGGAAAAGGATTTTGTTTCCACCGAGCTAAAACAATATGCCGATGTCTCTAGTAAACCAAAGTCATCGTTGAATAGCTATTTTGCTCCAATTTCTTTCTTTAGAAAGAACAAAATGGAAGATTTAGTTACGATTAGAAATTGACTTTCTATCTTCAGCCATGGATCCTTTACTCATACTTATTCAATTGGAAGTCTTGGTCCAATTCAAAAATTATGTTTCGCAATTTCATAATCCAACTTTTCAATTTATAAGTGACTCATGGATACAAATCACAAGAATTCGTATTTGTTTCTCGAATTTATCATTGAGAGGTAAAGGATTAAATCCTTTTAAGAAATAAAGTTTTTGATCGGAATATGAATAAAACCGAAAGACCCTTTAACTATTAAGGGTTAATAGAACGAATCACACTTTTACCACTAAACTATACCCGCTACAATATGATTATTGTATACAAATGGATCTTTTGTCGAACAAGATAATTGAGCATCATTAAGATAGGATCTTCAAAGAATCATCAAAATGAGAGTGTTGGACTTTTTTTCGTGGGGAGATCAAAATTTAATGAGATTCGGAAAAGAGGCTTCA-TTAATTTCAATTAATTGAC-AAAGTTGTCTCTTTT-CTGAAGAAGATAGATACGGATCAAAAAAACA
>WN03 
GGCTCCTTTATGGAAGATGAGTAAATTCCTAGATCTAAGATGTGAACAAAATTATACCCATAACACCTACGTCAGCTTTTTGTTTGAATACAAACAAAACGAATCGCTTTCTAGATGATCCTTCTAGAAGAAGGTGATTCTAACAATCTTTCTAGTTACTTCGTTCTCTATTTCTATTTGAGAGGATCCTAAGGAAAAGGATTTTGTTTCCACCGAGCTAAAACAATATGCCGATGTCTCTAGTAAACCAAAGTCATCGTTGAATAGCTATTTTGCTCCAATTTCTTTCTTTAGAAAGAACAAAATGGAAGATTTAGTTACGATTAGAAATTGACTTTCTATCTTCAGCCATGGATCCTTTACTCATACTTATTCAATTGGAAGTCTTGGTCCAATTCAAAAATTATGTTTCGCAATTTCATAATCCAACTTTTCAATTTATAAGTGACTCATGGATACAAATCACAAGAATTCGTATTTGTTTCTCGAATTTATCATTGAGAGGTAAAGGATTAAATCCTTTTAAGAAATAAAGTTTTTGATCGGAATATGAATAAAACCGAAAGACCCTTTAACTATTAAGGGTTAATAGAACGAATCACACTTTTACCACTAAACTATACCCGCTACAATATGATTATTGTATACAAATGGATCTTTTGTCGAACAAGATAATTGAGCATCATTAAGATAGGATCTTCAAAGAATCATCAAAATGAGAGTGTTGGACTTTTTTTCGTGGGGAGATCAAAATTTAATGAGATTCGGAAAAGAGGCTTCA-TTAATTTCAATTAATTGAC-AAAGTTGTCTCTTTT-CTGAAGAAGATAGATACGGATCAAAAAAACA
>WN04 
GGCTCCTTTATGGAAGATGAGTAAATTCCTAGATCTAAGATGTGAACAAAATTATACCCATAACACCTACGTCAGCTTTTTGTTTGAATACAAACAAAACGAATCGCTTTCTAGATGATCCTTCTAGAAGAAGGTGATTCTAACAATCTTTCTAGTTACTTCGTTCTCTATTTCTATTTGAGAGGATCCTAAGGAAAAGGATTTTGTTTCCACCGAGCTAAAACAATATGCCGATGTCTCTAGTAAACCAAAGTCATCGTTGAATAGCTATTTTGCTCCAATTTCTTTCTTTAGAAAGAACAAAATGGAAGATTTAGTTACGATTAGAAATTGACTTTCTATCTTCAGCCATGGATCCTTTACTCATACTTATTCAATTGGAAGTCTTGGTCCAATTCAAAAATTATGTTTCGCAATTTCATAATCCAACTTTTCAATTTATAAGTGACTCATGGATACAAATCACAAGAATTCGTATTTGTTTCTCGAATTTATCATTGAGAGGTAAAGGATTAAATCCTTTTAAGAAATAAAGTTTTTGATCGGAATATGAATAAAACCGAAAGACCCTTTAACTATTAAGGGTTAATAGAACGAATCACACTTTTACCACTAAACTATACCCGCTACAATATGATTATTGTATACAAATGGATCTTTTGTCGAACAAGATAATTGAGCATCATTAAGATAGGATCTTCAAAGAATCATCAAAATGAGAGTGTTGGACTTTTTTTCGTGGGGAGATCAAAATTTAATGAGATTCGGAAAAGAGGCTTCA-TTAATTTCAATTAATTGAC-AAAGTTGTCTCTTTT-CTGAAGAAGATAGATACGGATCAAAAAAACA
>WN06 
GGCTCCTTTATGGAAGATGAGTAAATTCCTAGATCTAAGATGTGAACAAAATTATACCCATAACACCTACGTCAGCTTTTTGTTTGAATACAAACAAAACGAATCGCTTTCTAGATGATCCTTCTAGAAGAAGGTGATTCTAACAATCTTTCTAGTTACTTCGTTCTCTATTTCTATTTGAGAGGATCCTAAGGAAAAGGATTTTGTTTCCACCGAGCTAAAACAATATGCCGATGTCTCTAGTAAACCAAAGTCATCGTTGAATAGCTATTTTGCTCCAATTTCTTTCTTTAGAAAGAACAAAATGGAAGATTTAGTTACGATTAGAAATTGACTTTCTATCTTCAGCCATGGATCCTTTACTCATACTTATTCAATTGGAAGTCTTGGTCCAATTCAAAAATTCTGTTTCGCAATTTCATAATCCAACTTTTCAATTTATAAGTGACTCATGGATACAAATCACAAGAATTCGTATTTGTTTCTCGAATTTATCATTGAGAGGTAAAGGATTAAATCCTTTTAAGAAATAAAGTTTTTGATCGGAATATGAATAAAACCGAAAGACCCTTTAACTATTAAGGGTTAATAGAACGAATCACACTTTTACCACTAAACTATACCCGCTACAATATGATTATTGTATACAAATGGATCTTTTGTCGAACAAGATAATTGAGCATCATTAAGATAGGATCTTCAAAGAATCATCAAAATGAGAGTGTTGGACTTTTTTTCGTGGGGAGATCAAAATTTAATGAGATTCGGAAAAGAGGCTTCA-TTAATTTCAATTAATTGAC-AAAGTTGTCTCTTTT-CTGAAGAAGATAGATACGGATCAAAAAAACA
>WN07 
GGCTCCTTTATGGAAGATGAGTAAATTCCTAGATCTAAGATGTGAACAAAATTATACCCATAACACCTACGTCAGCTTTTTGTTTGAATACAAACAAAACGAATCGCTTTCTAGATGATCCTTCTAGAAGAAGGTGATTCTAACAATCTTTCTAGTTACTTCGTTCTCTATTTCTATTTGAGAGGATCCTAAGGAAAAGGATTTTGTTTCCACCGAGCTAAAACAATATGCCGATGTCTCTAGTAAACCAAAGTCATCGTTGAATAGCTATTTTGCTCCAATTTCTTTCTTTAGAAAGAACAAAATGGAAGATTTAGTTACGATTAGAAATTGACTTTCTATCTTCAGCCATGGATCCTTTACTCATACTTATTCAATTGGAAGTCTTGGTCCAATTCAAAAATTATGTTTCGCAATTTCATAATCCAACTTTTCAATTTATAAGTGACTCATGGATACAAATCACAAGAATTCGTATTTGTTTCTCGAATTTATCATTGAGAGGTAAAGGATTAAATCCTTTTAAGAAATAAAGTTTTTGATCGGAATATGAATAAAACCGAAAGACCCTTTAACTATTAAGGGTTAATAGAACGAATCACACTTTTACCACTAAACTATACCCGCTACAATATGATTATTGTATACAAATGGATCTTTTGTCGAACAAGATAATTGAGCATCATTAAGATAGGATCTTCAAAGAATCATCAAAATGAGAGTGTTGGACTTTTTTTCGTGGGGAGATCAAAATTTAATGAGATTCGGAAAAGAGGCTTCA-TTAATTTCAATTAATTGAC-AAAGTTGTCTCTTTT-CTGAAGAAGATAGATACGGATCAAAAAAACA
>WN09 
GGCTCCTTTATGGAAGATGAGTAAATTCCTAGATCTAAGATGTGAACAAAATTATACCCATAACACCTACGTCAGCTTTTTGTTTGAATACAAACAAAACGAATCGCTTTCTAGATGATCCTTCTAGAAGAAGGTGATTCTAACAATCTTTCTAGTTACTTCGTTCTCTATTTCTATTTGAGAGGATCCTAAGGAAAAGGATTTTGTTTCCACCGAGCTAAAACAATATGCCGATGTCTCTAGTAAACCAAAGTCATCGTTGAATAGCTATTTTGCTCCAATTTCTTTCTTTAGAAAGAACAAAATGGAAGATTTAGTTACGATTAGAAATTGACTTTCTATCTTCAGCCATGGATCCTTTACTCATACTTATTCAATTGGAAGTCTTGGTCCAATTCAAAAATTATGTTTCGCAATTTCATAATCCAACTTTTCAATTTATAAGTGACTCATGGATACAAATCACAAGAATTCGTATTTGTTTCTCGAATTTATCATTGAGAGGTAAAGGATTAAATCCTTTTAAGAAATAAAGTTTTTGATCGGAATATGAATAAAACCGAAAGACCCTTTAACTATTAAGGGTTAATAGAACGAATCACACTTTTACCACTAAACTATACCCGCTACAATATGATTATTGTATACAAATGGATCTTTTGTCGAACAAGATAATTGAGCATCATTAAGATAGGATCTTCAAAGAATCATCAAAATGAGAGTGTTGGACTTTTTTTCGTGGGGAGATCAAAATTTAATGAGATTCGGAAAAGAGGCTTCA-TTAATTTCAATTAATTGAC-AAAGTTGTCTCTTTT-CTGAAGAAGATAGATACGGATCAAAAAAACA
>XL01 
GGCTCCTTTATGGAAGATGAGTAAATTCCTAGATCTAAGATGTGAACAAAATTATACCCATAACACCTACGTCAGCTTTTTGTTTGAATACAAACAAAACGAATCGCTTTCTAGATGATCCTTCTAGAAGAAGGTGATTCTAACAATCTTTCTAGTTACTTCGTTCTCTATTTCTATTTGAGAGGATCCTAAGGAAAAGGATTTTGTTTCCACCGAGCTAAAACAATATGCCGATGTCTCTAGTAAACCAAAGTCATCGTTGAATAGCTATTTTGCTCCAATTTCTTTCTTTAGAAAGAACAAAATGGAAGATTTAGTTACGATTAGAAATTGACTTTCTATCTTCAGCCATGGATCCTTTACTCATACTTATTCAATTGGAAGTCTTGGTCCAATTCAAAAATTCTGTTTCGCAATTTCATAATCCAACTTTTCAATTTATAAGTGACTCATGGATACAAATCACAAGAATTCGTATTTGTTTCTCGAATTTATCATTGAGAGGTAAAGGATTAAATCCTTTTAAGAAATAAAGTTTTTGATCGGAATATGAATAAAACCGAAAGACCCTTTAACTATTAAGGGTTAATAGAACGAATCACACTTTTACCACTAAACTATACCCGCTACAATATGATTATTGTATACAAATGGATCTTTTGTCGAACAAGATAATTGAGCATCATTAAGATAGGATCTTCAAAGAATCATCAAAATGAGAGTGTTGGACTTTTTTTCGTGGGGAGATCAAAATTTAATGAGATTCGGAAAAGAGGCTTCA-TTAATTTCAATTAATTGAC-AAAGTTGTCTCTTTT-CTGAAGAAGATAGATACGGATCAAAAAAACA
>XL010 
GGCTCCTTTATGGAAGATGAGTAAATTCCTAGATCTAAGATGTGAACAAAATTATACCCATAACACCTACGTCAGCTTTTTGTTTGAATACAAACAAAACGAATCGCTTTCTAGATGATCCTTCTAGAAGAAGGTGATTCTAACAATCTTTCTAGTTACTTCGTTCTCTATTTCTATTTGAGAGGATCCTAAGGAAAAGGATTTTGTTTCCACCGAGCTAAAACAATATGCCGATGTCTCTAGTAAACCAAAGTCATCGTTGAATAGCTATTTTGCTCCAATTTCTTTCTTTAGAAAGAACAAAATGGAAGATTTAGTTACGATTAGAAATTGACTTTCTATCTTCAGCCATGGATCCTTTACTCATACTTATTCAATTGGAAGTCTTGGTCCAATTCAAAAATTATGTTTCGCAATTTCATAATCCAACTTTTCAATTTATAAGTGACTCATGGATACAAATCACAAGAATTCGTATTTGTTTCTCGAATTTATCATTGAGAGGTAAAGGATTAAATCCTTTTAAGAAATAAAGTTTTTGATCGGAATATGAATAAAACCGAAAGACCCTTTAACTATTAAGGGTTAATAGAACGAATCACACTTTTACCACTAAACTATACCCGCTACAATATGATTATTGTATACAAATGGATCTTTTGTCGAACAAGATAATTGAGCATCATTAAGATAGGATCTTCAAAGAATCATCAAAATGAGAGTGTTGGACTTTTTTTCGTGGGGAGATCAAAATTTAATGAGATTCGGAAAAGAGGCTTCA-TTAATTTCAATTAATTGAC-AAAGTTGTCTCTTTT-CTGAAGAAGATAGATACGGATCAAAAAAACA
>XL011 
GGCTCCTTTATGGAAGATGAGTAAATTCCTAGATCTAAGATGTGAACAAAATTATACCCATAACACCTACGTCAGCTTTTTGTTTGAATACAAACAAAACGAATCGCTTTCTAGATGATCCTTCTAGAAGAAGGTGATTCTAACAATCTTTCTAGTTACTTCGTTCTCTATTTCTATTTGAGAGGATCCTAAGGAAAAGGATTTTGTTTCCACCGAGCTAAAACAATATGCCGATGTCTCTAGTAAACCAAAGTCATCGTTGAATAGCTATTTTGCTCCAATTTCTTTCTTTAGAAAGAACAAAATGGAAGATTTAGTTACGATTAGAAATTGACTTTCTATCTTCAGCCATGGATCCTTTACTCATACTTATTCAATTGGAAGTCTTGGTCCAATTCAAAAATTATGTTTCGCAATTTCATAATCCAACTTTTCAATTTATAAGTGACTCATGGATACAAATCACAAGAATTCGTATTTGTTTCTCGAATTTATCATTGAGAGGTAAAGGATTAAATCCTTTTAAGAAATAAAGTTTTTGATCGGAATATGAATAAAACCGAAAGACCCTTTAACTATTAAGGGTTAATAGAACGAATCACACTTTTACCACTAAACTATACCCGCTACAATATGATTATTGTATACAAATGGATCTTTTGTCGAACAAGATAATTGAGCATCATTAAGATAGGATCTTCAAAGAATCATCAAAATGAGAGTGTTGGACTTTTTTTCGTGGGGAGATCAAAATTTAATGAGATTCGGAAAAGAGGCTTCA-TTAATTTCAATTAATTGAC-AAAGTTGTCTCTTTT-CTGAAGAAGATAGATACGGATCAAAAAAACA
>XL03 
GGCTCCTTTATGGAAGATGAGTAAATTCCTAGATCTAAGATGTGAACAAAATTATACCCATAACACCTACGTCAGCTTTTTGTTTGAATACAAACAAAACGAATCGCTTTCTAGATGATCCTTCTAGAAGAAGGTGATTCTAACAATCTTTCTAGTTACTTCGTTCTCTATTTCTATTTGAGAGGATCCTAAGGAAAAGGATTTTGTTTCCACCGAGCTAAAACAATATGCCGATGTCTCTAGTAAACCAAAGTCATCGTTGAATAGCTATTTTGCTCCAATTTCTTTCTTTAGAAAGAACAAAATGGAAGATTTAGTTACGATTAGAAATTGACTTTCTATCTTCAGCCATGGATCCTTTACTCATACTTATTCAATTGGAAGTCTTGGTCCAATTCAAAAATTATGTTTCGCAATTTCATAATCCAACTTTTCAATTTATAAGTGACTCATGGATACAAATCACAAGAATTCGTATTTGTTTCTCGAATTTATCATTGAGAGGTAAAGGATTAAATCCTTTTAAGAAATAAAGTTTTTGATCGGAATATGAATAAAACCGAAAGACCCTTTAACTATTAAGGGTTAATAGAACGAATCACACTTTTACCACTAAACTATACCCGCTACAATATGATTATTGTATACAAATGGATCTTTTGTCGAACAAGATAATTGAGCATCATTAAGATAGGATCTTCAAAGAATCATCAAAATGAGAGTGTTGGACTTTTTTTCGTGGGGAGATCAAAATTTAATGAGATTCGGAAAAGAGGCTTCA-TTAATTTCAATTAATTGAC-AAAGTTGTCTCTTTT-CTGAAGAAGATAGATACGGATCAAAAAAACA
>XL04 
GGCTCCTTTATGGAAGATGAGTAAATTCCTAGATCTAAGATGTGAACAAAATTATACCCATAACACCTACGTCAGCTTTTTGTTTGAATACAAACAAAACGAATCGCTTTCTAGATGATCCTTCTAGAAGAAGGTGATTCTAACAATCTTTCTAGTTACTTCGTTCTCTATTTCTATTTGAGAGGATCCTAAGGAAAAGGATTTTGTTTCCACCGAGCTAAAACAATATGCCGATGTCTCTAGTAAACCAAAGTCATCGTTGAATAGCTATTTTGCTCCAATTTCTTTCTTTAGAAAGAACAAAATGGAAGATTTAGTTACGATTAGAAATTGACTTTCTATCTTCAGCCATGGATCCTTTACTCATACTTATTCAATTGGAAGTCTTGGTCCAATTCAAAAATTCTGTTTCGCAATTTCATAATCCAACTTTTCAATTTATAAGTGACTCATGGATACAAATCACAAGAATTCGTATTTGTTTCTCGAATTTATCATTGAGAGGTAAAGGATTAAATCCTTTTAAGAAATAAAGTTTTTGATCGGAATATGAATAAAACCGAAAGACCCTTTAACTATTAAGGGTTAATAGAACGAATCACACTTTTACCACTAAACTATACCCGCTACAATATGATTATTGTATACAAATGGATCTTTTGTCGAACAAGATAATTGAGCATCATTAAGATAGGATCTTCAAAGAATCATCAAAATGAGAGTGTTGGACTTTTTTTCGTGGGGAGATCAAAATTTAATGAGATTCGGAAAAGAGGCTTCA-TTAATTTCAATTAATTGAC-AAAGTTGTCTCTTTT-CTGAAGAAGATAGATACGGATCAAAAAAACA
>XL05 
GGCTCCTTTATGGAAGATGAGTAAATTCCTAGATCTAAGATGTGAACAAAATTATACCCATAACACCTACGTCAGCTTTTTGTTTGAATACAAACAAAACGAATCGCTTTCTAGATGATCCTTCTAGAAGAAGGTGATTCTAACAATCTTTCTAGTTACTTCGTTCTCTATTTCTATTTGAGAGGATCCTAAGGAAAAGGATTTTGTTTCCACCGAGCTAAAACAATATGCCGATGTCTCTAGTAAACCAAAGTCATCGTTGAATAGCTATTTTGCTCCAATTTCTTTCTTTAGAAAGAACAAAATGGAAGATTTAGTTACGATTAGAAATTGACTTTCTATCTTCAGCCATGGATCCTTTACTCATACTTATTCAATTGGAAGTCTTGGTCCAATTCAAAAATTATGTTTCGCAATTTCATAATCCAACTTTTCAATTTATAAGTGACTCATGGATACAAATCACAAGAATTCGTATTTGTTTCTCGAATTTATCATTGAGAGGTAAAGGATTAAATCCTTTTAAGAAATAAAGTTTTTGATCGGAATATGAATAAAACCGAAAGACCCTTTAACTATTAAGGGTTAATAGAACGAATCACACTTTTACCACTAAACTATACCCGCTACAATATGATTATTGTATACAAATGGATCTTTTGTCGAACAAGATAATTGAGCATCATTAAGATAGGATCTTCAAAGAATCATCAAAATGAGAGTGTTGGACTTTTTTTCGTGGGGAGATCAAAATTTAATGAGATTCGGAAAAGAGGCTTCA-TTAATTTCAATTAATTGAC-AAAGTTGTCTCTTTT-CTGAAGAAGATAGATACGGATCAAAAAAACA
>XL06 
GGCTCCTTTATGGAAGATGAGTAAATTCCTAGATCTAAGATGTGAACAAAATTATACCCATAACACCTACGTCAGCTTTTTGTTTGAATACAAACAAAACGAATCGCTTTCTAGATGATCCTTCTAGAAGAAGGTGATTCTAACAATCTTTCTAGTTACTTCGTTCTCTATTTCTATTTGAGAGGATCCTAAGGAAAAGGATTTTGTTTCCACCGAGCTAAAACAATATGCCGATGTCTCTAGTAAACCAAAGTCATCGTTGAATAGCTATTTTGCTCCAATTTCTTTCTTTAGAAAGAACAAAATGGAAGATTTAGTTACGATTAGAAATTGACTTTCTATCTTCAGCCATGGATCCTTTACTCATACTTATTCAATTGGAAGTCTTGGTCCAATTCAAAAATTCTGTTTCGCAATTTCATAATCCAACTTTTCAATTTATAAGTGACTCATGGATACAAATCACAAGAATTCGTATTTGTTTCTCGAATTTATCATTGAGAGGTAAAGGATTAAATCCTTTTAAGAAATAAAGTTTTTGATCGGAATATGAATAAAACCGAAAGACCCTTTAACTATTAAGGGTTAATAGAACGAATCACACTTTTACCACTAAACTATACCCGCTACAATATGATTATTGTATACAAATGGATCTTTTGTCGAACAAGATAATTGAGCATCATTAAGATAGGATCTTCAAAGAATCATCAAAATGAGAGTGTTGGACTTTTTTTCGTGGGGAGATCAAAATTTAATGAGATTCGGAAAAGAGGCTTCA-TTAATTTCAATTAATTGAC-AAAGTTGTCTCTTTT-CTGAAGAAGATAGATACGGATCAAAAAAACA
>XL07 
GGCTCCTTTATGGAAGATGAGTAAATTCCTAGATCTAAGATGTGAACAAAATTATACCCATAACACCTACGTCAGCTTTTTGTTTGAATACAAACAAAACGAATCGCTTTCTAGATGATCCTTCTAGAAGAAGGTGATTCTAACAATCTTTCTAGTTACTTCGTTCTCTATTTCTATTTGAGAGGATCCTAAGGAAAAGGATTTTGTTTCCACCGAGCTAAAACAATATGCCGATGTCTCTAGTAAACCAAAGTCATCGTTGAATAGCTATTTTGCTCCAATTTCTTTCTTTAGAAAGAACAAAATGGAAGATTTAGTTACGATTAGAAATTGACTTTCTATCTTCAGCCATGGATCCTTTACTCATACTTATTCAATTGGAAGTCTTGGTCCAATTCAAAAATTCTGTTTCGCAATTTCATAATCCAACTTTTCAATTTATAAGTGACTCATGGATACAAATCACAAGAATTCGTATTTGTTTCTCGAATTTATCATTGAGAGGTAAAGGATTAAATCCTTTTAAGAAATAAAGTTTTTGATCGGAATATGAATAAAACCGAAAGACCCTTTAACTATTAAGGGTTAATAGAACGAATCACACTTTTACCACTAAACTATACCCGCTACAATATGATTATTGTATACAAATGGATCTTTTGTCGAACAAGATAATTGAGCATCATTAAGATAGGATCTTCAAAGAATCATCAAAATGAGAGTGTTGGACTTTTTTTCGTGGGGAGATCAAAATTTAATGAGATTCGGAAAAGAGGCTTCA-TTAATTTCAATTAATTGAC-AAAGTTGTCTCTTTT-CTGAAGAAGATAGATACGGATCAAAAAAACA
>XL08 
GGCTCCTTTATGGAAGATGAGTAAATTCCTAGATCTAAGATGTGAACAAAATTATACCCATAACACCTACGTCAGCTTTTTGTTTGAATACAAACAAAACGAATCGCTTTCTAGATGATCCTTCTAGAAGAAGGTGATTCTAACAATCTTTCTAGTTACTTCGTTCTCTATTTCTATTTGAGAGGATCCTAAGGAAAAGGATTTTGTTTCCACCGAGCTAAAACAATATGCCGATGTCTCTAGTAAACCAAAGTCATCGTTGAATAGCTATTTTGCTCCAATTTCTTTCTTTAGAAAGAACAAAATGGAAGATTTAGTTACGATTAGAAATTGACTTTCTATCTTCAGCCATGGATCCTTTACTCATACTTATTCAATTGGAAGTCTTGGTCCAATTCAAAAATTCTGTTTCGCAATTTCATAATCCAACTTTTCAATTTATAAGTGACTCATGGATACAAATCACAAGAATTCGTATTTGTTTCTCGAATTTATCATTGAGAGGTAAAGGATTAAATCCTTTTAAGAAATAAAGTTTTTGATCGGAATATGAATAAAACCGAAAGACCCTTTAACTATTAAGGGTTAATAGAACGAATCACACTTTTACCACTAAACTATACCCGCTACAATATGATTATTGTATACAAATGGATCTTTTGTCGAACAAGATAATTGAGCATCATTAAGATAGGATCTTCAAAGAATCATCAAAATGAGAGTGTTGGACTTTTTTTCGTGGGGAGATCAAAATTTAATGAGATTCGGAAAAGAGGCTTCA-TTAATTTCAATTAATTGAC-AAAGTTGTCTCTTTT-CTGAAGAAGATAGATACGGATCAAAAAAACA
>XL09 
GGCTCCTTTATGGAAGATGAGTAAATTCCTAGATCTAAGATGTGAACAAAATTATACCCATAACACCTACGTCAGCTTTTTGTTTGAATACAAACAAAACGAATCGCTTTCTAGATGATCCTTCTAGAAGAAGGTGATTCTAACAATCTTTCTAGTTACTTCGTTCTCTATTTCTATTTGAGAGGATCCTAAGGAAAAGGATTTTGTTTCCACCGAGCTAAAACAATATGCCGATGTCTCTAGTAAACCAAAGTCATCGTTGAATAGCTATTTTGCTCCAATTTCTTTCTTTAGAAAGAACAAAATGGAAGATTTAGTTACGATTAGAAATTGACTTTCTATCTTCAGCCATGGATCCTTTACTCATACTTATTCAATTGGAAGTCTTGGTCCAATTCAAAAATTCTGTTTCGCAATTTCATAATCCAACTTTTCAATTTATAAGTGACTCATGGATACAAATCACAAGAATTCGTATTTGTTTCTCGAATTTATCATTGAGAGGTAAAGGATTAAATCCTTTTAAGAAATAAAGTTTTTGATCGGAATATGAATAAAACCGAAAGACCCTTTAACTATTAAGGGTTAATAGAACGAATCACACTTTTACCACTAAACTATACCCGCTACAATATGATTATTGTATACAAATGGATCTTTTGTCGAACAAGATAATTGAGCATCATTAAGATAGGATCTTCAAAGAATCATCAAAATGAGAGTGTTGGACTTTTTTTCGTGGGGAGATCAAAATTTAATGAGATTCGGAAAAGAGGCTTCA-TTAATTTCAATTAATTGAC-AAAGTTGTCTCTTTT-CTGAAGAAGATAGATACGGATCAAAAAAACA
>XM01 
GGCTCCTTTATGGAAGATGAGTAAATTCCTAGATCTAAGATGTGAACAAAATTATACCCATAACACCTACGTCAGCTTTTTGTTTGAATACAAACAAAACGAATCGCTTTCTAGATGATCCTTCTAGAAGAAGGTGATTCTAACAATCTTTCTAGTTACTTCGTTCTCTATTTCTATTTGAGAGGATCCTAAGGAAAAGGATTTTGTTTCCACCGAGCTAAAACAATATGCCGATGTCTCTAGTAAACCAAAGTCATCGTTGAATAGCTATTTTGCTCCAATTTCTTTCTTTAGAAAGAACAAAATGGAAGATTTAGTTACGATTAGAAATTGACTTTCTATCTTCAGCCATGGATCCTTTACTCATACTTATTCAATTGGAAGTCTTGGTCCAATTCAAAAATTCTGTTTCGCAATTTCATAATCCAACTTTTCAATTTATAAGTGACTCATGGATACAAATCACAAGAATTCGTATTTGTTTCTCGAATTTATCATTGAGAGGTAAAGGATTAAATCCTTTTAAGAAATAAAGTTTTTGATCGGAATATGAATAAAACCGAAAGACCCTTTAACTATTAAGGGTTAATAGAACGAATCACACTTTTACCACTAAACTATACCCGCTACAATATGATTATTGTATACAAATGGATCTTTTGTCGAACAAGATAATTGAGCATCATTAAGATAGGATCTTCAAAGAATCATCAAAATGAGAGTGTTGGACTTTTTTTCGTGGGGAGATCAAAATTTAATGAGATTCGGAAAAGAGGCTTCA-TTAATTTCAATTAATTGAC-AAAGTTGTCTCTTTT-CTGAAGAAGATAGATACGGATCAAAAAAACA
>XS01 
GGCTCCTTTATGGAAGATGAGTAAATTCCTAGATCTAAGATGTGAACAAAATTATACCCATAACACCTACGTCAGCTTTTTGTTTGAATACAAACAAAACGAATCGCTTTCTAGATGATCCTTCTAGAAGAAGGTGATTCTAACAATCTTTCTAGTTACTTCGTTCTCTATTTCTATTTGAGAGGATCCTAAGGAAAAGGATTTTGTTTCCACCGAGCTAAAACAATATGCCGATGTCTCTAGTAAACCAAAGTCATCGTTGAATAGCTATTTTGCTCCAATTTCTTTCTTTAGAAAGAACAAAATGGAAGATTTAGTTACGATTAGAAATTGACTTTCTATCTTCAGCCATGGATCCTTTACTCATACTTATTCAATTGGAAGTCTTGGTCCAATTCAAAAATTATGTTTCGCAATTTCATAATCCAACTTTTCAATTTATAAGTGACTCATGGATACAAATCACAAGAATTCGTATTTGTTTCTCGAATTTATCATTGAGAGGTAAAGGATTAAATCCTTTTAAGAAATAAAGTTTTTGATCGGAATATGAATAAAACCGAAAGACCCTTTAACTATTAAGGGTTAATAGAACGAATCACACTTTTACCACTAAACTATACCCGCTACAATATGATTATTGTATACAAATGGATCTTTTGTCGAACAAGATAATTGAGCATCATTAAGATAGGATCTTCAAAGAATCATCAAAATGAGAGTGTTGGACTTTTTTTCGTGGGGAGATCAAAATTTAATGAGATTCGGAAAAGAGGCTTCA-TTAATTTCAATTAATTGAC-AAAGTTGTCTCTTTT-CTGAAGAAGATAGATACGGATCAAAAAAACA
>XS03 
GGCTCCTTTATGGAAGATGAGTAAATTCCTAGATCTAAGATGTGAACAAAATTATACCCATAACACCTACGTCAGCTTTTTGTTTGAATACAAACAAAACGAATCGCTTTCTAGATGATCCTTCTAGAAGAAGGTGATTCTAACAATCTTTCTAGTTACTTCGTTCTCTATTTCTATTTGAGAGGATCCTAAGGAAAAGGATTTTGTTTCCACCGAGCTAAAACAATATGCCGATGTCTCTAGTAAACCAAAGTCATCGTTGAATAGCTATTTTGCTCCAATTTCTTTCTTTAGAAAGAACAAAATGGAAGATTTAGTTACGATTAGAAATTGACTTTCTATCTTCAGCCATGGATCCTTTACTCATACTTATTCAATTGGAAGTCTTGGTCCAATTCAAAAATTATGTTTCGCAATTTCATAATCCAACTTTTCAATTTATAAGTGACTCATGGATACAAATCACAAGAATTCGTATTTGTTTCTCGAATTTATCATTGAGAGGTAAAGGATTAAATCCTTTTAAGAAATAAAGTTTTTGATCGGAATATGAATAAAACCGAAAGACCCTTTAACTATTAAGGGTTAATAGAACGAATCACACTTTTACCACTAAACTATACCCGCTACAATATGATTATTGTATACAAATGGATCTTTTGTCGAACAAGATAATTGAGCATCATTAAGATAGGATCTTCAAAGAATCATCAAAATGAGAGTGTTGGACTTTTTTTCGTGGGGAGATCAAAATTTAATGAGATTCGGAAAAGAGGCTTCA-TTAATTTCAATTAATTGAC-AAAGTTGTCTCTTTT-CTGAAGAAGATAGATACGGATCAAAAAAACA
>ZS010 
GGCTCCTTTATGGAAGATGAGTAAATTCCTAGATCTAAGATGTGAACAAAATTATACCCATAACACCTACGTCAGCTTTTTGTTTGAATACAAACAAAACGAATCGCTTTCTAGATGATCCTTCTAGAAGAAGGTGATTCTAACAATCTTTCTAGTTACTTCGTTCTCTATTTCTATTTGAGAGGATCCTAAGGAAAAGGATTTTGTTTCCACCGAGCTAAAACAATATGCCGATGTCTCTAGTAAACCAAAGTCATCGTTGAATAGCTATTTTGCTCCAATTTCTTTCTTTAGAAAGAACAAAATGGAAGATTTAGTTACGATTAGAAATTGACTTTCTATCTTCAGCCATGGATCCTTTACTCATACTTATTCAATTGGAAGTCTTGGTCCAATTCAAAAATTATGTTTCGCAATTTCATAATCCAACTTTTCAATTTATAAGTGACTCATGGATACAAATCACAAGAATTCGTATTTGTTTCTCGAATTTATCATTGAGAGGTAAAGGATTAAATCCTTTTAAGAAATAAAGTTTTTGATCGGAATATGAATAAAACCGAAAGACCCTTTAACTATTAAGGGTTAATAGAACGAATCACACTTTTACCACTAAACTATACCCGCTACAATATGATTATTGTATACAAATGGATCTTTTGTCGAACAAGATAATTGAGCATCATTAAGATAGGATCTTCAAAGAATCATCAAAATGAGAGTGTTGGACTTTTTTTCGTGGGGAGATCAAAATTTAATGAGATTCGGAAAAGAGGCTTCA-TTAATTTCAATTAATTGAC-AAAGTTGTCTCTTTT-CTGAAGAAGATAGATACGGATCAAAAAAACA
>ZS011 
GGCTCCTTTATGGAAGATGAGTAAATTCCTAGATCTAAGATGTGAACAAAATTATACCCATAACACCTACGTCAGCTTTTTGTTTGAATACAAACAAAACGAATCGCTTTCTAGATGATCCTTCTAGAAGAAGGTGATTCTAACAATCTTTCTAGTTACTTCGTTCTCTATTTCTATTTGAGAGGATCCTAAGGAAAAGGATTTTGTTTCCACCGAGCTAAAACAATATGCCGATGTCTCTAGTAAACCAAAGTCATCGTTGAATAGCTATTTTGCTCCAATTTCTTTCTTTAGAAAGAACAAAATGGAAGATTTAGTTACGATTAGAAATTGACTTTCTATCTTCAGCCATGGATCCTTTACTCATACTTATTCAATTGGAAGTCTTGGTCCAATTCAAAAATTATGTTTCGCAATTTCATAATCCAACTTTTCAATTTATAAGTGACTCATGGATACAAATCACAAGAATTCGTATTTGTTTCTCGAATTTATCATTGAGAGGTAAAGGATTAAATCCTTTTAAGAAATAAAGTTTTTGATCGGAATATGAATAAAACCGAAAGACCCTTTAACTATTAAGGGTTAATAGAACGAATCACACTTTTACCACTAAACTATACCCGCTACAATATGATTATTGTATACAAATGGATCTTTTGTCGAACAAGATAATTGAGCATCATTAAGATAGGATCTTCAAAGAATCATCAAAATGAGAGTGTTGGACTTTTTTTCGTGGGGAGATCAAAATTTAATGAGATTCGGAAAAGAGGCTTCA-TTAATTTCAATTAATTGAC-AAAGTTGTCTCTTTT-CTGAAGAAGATAGATACGGATCAAAAAAACA
>ZS012 
GGCTCCTTTATGGAAGATGAGTAAATTCCTAGATCTAAGATGTGAACAAAATTATACCCATAACACCTACGTCAGCTTTTTGTTTGAATACAAACAAAACGAATCGCTTTCTAGATGATCCTTCTAGAAGAAGGTGATTCTAACAATCTTTCTAGTTACTTCGTTCTCTATTTCTATTTGAGAGGATCCTAAGGAAAAGGATTTTGTTTCCACCGAGCTAAAACAATATGCCGATGTCTCTAGTAAACCAAAGTCATCGTTGAATAGCTATTTTGCTCCAATTTCTTTCTTTAGAAAGAACAAAATGGAAGATTTAGTTACGATTAGAAATTGACTTTCTATCTTCAGCCATGGATCCTTTACTCATACTTATTCAATTGGAAGTCTTGGTCCAATTCAAAAATTATGTTTCGCAATTTCATAATCCAACTTTTCAATTTATAAGTGACTCATGGATACAAATCACAAGAATTCGTATTTGTTTCTCGAATTTATCATTGAGAGGTAAAGGATTAAATCCTTTTAAGAAATAAAGTTTTTGATCGGAATATGAATAAAACCGAAAGACCCTTTAACTATTAAGGGTTAATAGAACGAATCACACTTTTACCACTAAACTATACCCGCTACAATATGATTATTGTATACAAATGGATCTTTTGTCGAACAAGATAATTGAGCATCATTAAGATAGGATCTTCAAAGAATCATCAAAATGAGAGTGTTGGACTTTTTTTCGTGGGGAGATCAAAATTTAATGAGATTCGGAAAAGAGGCTTCA-TTAATTTCAATTAATTGAC-AAAGTTGTCTCTTTT-CTGAAGAAGATAGATACGGATCAAAAAAACA
>ZS013 
GGCTCCTTTATGGAAGATGAGTAAATTCCTAGATCTAAGATGTGAACAAAATTATACCCATAACACCTACGTCAGCTTTTTGTTTGAATACAAACAAAACGAATCGCTTTCTAGATGATCCTTCTAGAAGAAGGTGATTCTAACAATCTTTCTAGTTACTTCGTTCTCTATTTCTATTTGAGAGGATCCTAAGGAAAAGGATTTTGTTTCCACCGAGCTAAAACAATATGCCGATGTCTCTAGTAAACCAAAGTCATCGTTGAATAGCTATTTTGCTCCAATTTCTTTCTTTAGAAAGAACAAAATGGAAGATTTAGTTACGATTAGAAATTGACTTTCTATCTTCAGCCATGGATCCTTTACTCATACTTATTCAATTGGAAGTCTTGGTCCAATTCAAAAATTATGTTTCGCAATTTCATAATCCAACTTTTCAATTTATAAGTGACTCATGGATACAAATCACAAGAATTCGTATTTGTTTCTCGAATTTATCATTGAGAGGTAAAGGATTAAATCCTTTTAAGAAATAAAGTTTTTGATCGGAATATGAATAAAACCGAAAGACCCTTTAACTATTAAGGGTTAATAGAACGAATCACACTTTTACCACTAAACTATACCCGCTACAATATGATTATTGTATACAAATGGATCTTTTGTCGAACAAGATAATTGAGCATCATTAAGATAGGATCTTCAAAGAATCATCAAAATGAGAGTGTTGGACTTTTTTTCGTGGGGAGATCAAAATTTAATGAGATTCGGAAAAGAGGCTTCA-TTAATTTCAATTAATTGAC-AAAGTTGTCTCTTTT-CTGAAGAAGATAGATACGGATCAAAAAAACA
>ZS014 
GGCTCCTTTATGGAAGATGAGTAAATTCCTAGATCTAAGATGTGAACAAAATTATACCCATAACACCTACGTCAGCTTTTTGTTTGAATACAAACAAAACGAATCGCTTTCTAGATGATCCTTCTAGAAGAAGGTGATTCTAACAATCTTTCTAGTTACTTCGTTCTCTATTTCTATTTGAGAGGATCCTAAGGAAAAGGATTTTGTTTCCACCGAGCTAAAACAATATGCCGATGTCTCTAGTAAACCAAAGTCATCGTTGAATAGCTATTTTGCTCCAATTTCTTTCTTTAGAAAGAACAAAATGGAAGATTTAGTTACGATTAGAAATTGACTTTCTATCTTCAGCCATGGATCCTTTACTCATACTTATTCAATTGGAAGTCTTGGTCCAATTCAAAAATTATGTTTCGCAATTTCATAATCCAACTTTTCAATTTATAAGTGACTCATGGATACAAATCACAAGAATTCGTATTTGTTTCTCGAATTTATCATTGAGAGGTAAAGGATTAAATCCTTTTAAGAAATAAAGTTTTTGATCGGAATATGAATAAAACCGAAAGACCCTTTAACTATTAAGGGTTAATAGAACGAATCACACTTTTACCACTAAACTATACCCGCTACAATATGATTATTGTATACAAATGGATCTTTTGTCGAACAAGATAATTGAGCATCATTAAGATAGGATCTTCAAAGAATCATCAAAATGAGAGTGTTGGACTTTTTTTCGTGGGGAGATCAAAATTTAATGAGATTCGGAAAAGAGGCTTCA-TTAATTTCAATTAATTGAC-AAAGTTGTCTCTTTT-CTGAAGAAGATAGATACGGATCAAAAAAACA
>ZS015 
GGCTCCTTTATGGAAGATGAGTAAATTCCTAGATCTAAGATGTGAACAAAATTATACCCATAACACCTACGTCAGCTTTTTGTTTGAATACAAACAAAACGAATCGCTTTCTAGATGATCCTTCTAGAAGAAGGTGATTCTAACAATCTTTCTAGTTACTTCGTTCTCTATTTCTATTTGAGAGGATCCTAAGGAAAAGGATTTTGTTTCCACCGAGCTAAAACAATATGCCGATGTCTCTAGTAAACCAAAGTCATCGTTGAATAGCTATTTTGCTCCAATTTCTTTCTTTAGAAAGAACAAAATGGAAGATTTAGTTACGATTAGAAATTGACTTTCTATCTTCAGCCATGGATCCTTTACTCATACTTATTCAATTGGAAGTCTTGGTCCAATTCAAAAATTATGTTTCGCAATTTCATAATCCAACTTTTCAATTTATAAGTGACTCATGGATACAAATCACAAGAATTCGTATTTGTTTCTCGAATTTATCATTGAGAGGTAAAGGATTAAATCCTTTTAAGAAATAAAGTTTTTGATCGGAATATGAATAAAACCGAAAGACCCTTTAACTATTAAGGGTTAATAGAACGAATCACACTTTTACCACTAAACTATACCCGCTACAATATGATTATTGTATACAAATGGATCTTTTGTCGAACAAGATAATTGAGCATCATTAAGATAGGATCTTCAAAGAATCATCAAAATGAGAGTGTTGGACTTTTTTTCGTGGGGAGATCAAAATTTAATGAGATTCGGAAAAGAGGCTTCA-TTAATTTCAATTAATTGAC-AAAGTTGTCTCTTTT-CTGAAGAAGATAGATACGGATCAAAAAAACA
>ZS019 
GGCTCCTTTATGGAAGATGAGTAAATTCCTAGATCTAAGATGTGAACAAAATTATACCCATAACACCTACGTCAGCTTTTTGTTTGAATACAAACAAAACGAATCGCTTTCTAGATGATCCTTCTAGAAGAAGGTGATTCTAACAATCTTTCTAGTTACTTCGTTCTCTATTTCTATTTGAGAGGATCCTAAGGAAAAGGATTTTGTTTCCACCGAGCTAAAACAATATGCCGATGTCTCTAGTAAACCAAAGTCATCGTTGAATAGCTATTTTGCTCCAATTTCTTTCTTTAGAAAGAACAAAATGGAAGATTTAGTTACGATTAGAAATTGACTTTCTATCTTCAGCCATGGATCCTTTACTCATACTTATTCAATTGGAAGTCTTGGTCCAATTCAAAAATTATGTTTCGCAATTTCATAATCCAACTTTTCAATTTATAAGTGACTCATGGATACAAATCACAAGAATTCGTATTTGTTTCTCGAATTTATCATTGAGAGGTAAAGGATTAAATCCTTTTAAGAAATAAAGTTTTTGATCGGAATATGAATAAAACCGAAAGACCCTTTAACTATTAAGGGTTAATAGAACGAATCACACTTTTACCACTAAACTATACCCGCTACAATATGATTATTGTATACAAATGGATCTTTTGTCGAACAAGATAATTGAGCATCATTAAGATAGGATCTTCAAAGAATCATCAAAATGAGAGTGTTGGACTTTTTTTCGTGGGGAGATCAAAATTTAATGAGATTCGGAAAAGAGGCTTCA-TTAATTTCAATTAATTGAC-AAAGTTGTCTCTTTT-CTGAAGAAGATAGATACGGATCAAAAAAACA
>ZS06 
GGCTCCTTTATGGAAGATGAGTAAATTCCTAGATCTAAGATGTGAACAAAATTATACCCATAACACCTACGTCAGCTTTTTGTTTGAATACAAACAAAACGAATCGCTTTCTAGATGATCCTTCTAGAAGAAGGTGATTCTAACAATCTTTCTAGTTACTTCGTTCTCTATTTCTATTTGAGAGGATCCTAAGGAAAAGGATTTTGTTTCCACCGAGCTAAAACAATATGCCGATGTCTCTAGTAAACCAAAGTCATCGTTGAATAGCTATTTTGCTCCAATTTCTTTCTTTAGAAAGAACAAAATGGAAGATTTAGTTACGATTAGAAATTGACTTTCTATCTTCAGCCATGGATCCTTTACTCATACTTATTCAATTGGAAGTCTTGGTCCAATTCAAAAATTATGTTTCGCAATTTCATAATCCAACTTTTCAATTTATAAGTGACTCATGGATACAAATCACAAGAATTCGTATTTGTTTCTCGAATTTATCATTGAGAGGTAAAGGATTAAATCCTTTTAAGAAATAAAGTTTTTGATCGGAATATGAATAAAACCGAAAGACCCTTTAACTATTAAGGGTTAATAGAACGAATCACACTTTTACCACTAAACTATACCCGCTACAATATGATTATTGTATACAAATGGATCTTTTGTCGAACAAGATAATTGAGCATCATTAAGATAGGATCTTCAAAGAATCATCAAAATGAGAGTGTTGGACTTTTTTTCGTGGGGAGATCAAAATTTAATGAGATTCGGAAAAGAGGCTTCA-TTAATTTCAATTAATTGAC-AAAGTTGTCTCTTTT-CTGAAGAAGATAGATACGGATCAAAAAAACA
>ZS09 
GGCTCCTTTATGGAAGATGAGTAAATTCCTAGATCTAAGATGTGAACAAAATTATACCCATAACACCTACGTCAGCTTTTTGTTTGAATACAAACAAAACGAATCGCTTTCTAGATGATCCTTCTAGAAGAAGGTGATTCTAACAATCTTTCTAGTTACTTCGTTCTCTATTTCTATTTGAGAGGATCCTAAGGAAAAGGATTTTGTTTCCACCGAGCTAAAACAATATGCCGATGTCTCTAGTAAACCAAAGTCATCGTTGAATAGCTATTTTGCTCCAATTTCTTTCTTTAGAAAGAACAAAATGGAAGATTTAGTTACGATTAGAAATTGACTTTCTATCTTCAGCCATGGATCCTTTACTCATACTTATTCAATTGGAAGTCTTGGTCCAATTCAAAAATTATGTTTCGCAATTTCATAATCCAACTTTTCAATTTATAAGTGACTCATGGATACAAATCACAAGAATTCGTATTTGTTTCTCGAATTTATCATTGAGAGGTAAAGGATTAAATCCTTTTAAGAAATAAAGTTTTTGATCGGAATATGAATAAAACCGAAAGACCCTTTAACTATTAAGGGTTAATAGAACGAATCACACTTTTACCACTAAACTATACCCGCTACAATATGATTATTGTATACAAATGGATCTTTTGTCGAACAAGATAATTGAGCATCATTAAGATAGGATCTTCAAAGAATCATCAAAATGAGAGTGTTGGACTTTTTTTCGTGGGGAGATCAAAATTTAATGAGATTCGGAAAAGAGGCTTCA-TTAATTTCAATTAATTGAC-AAAGTTGTCTCTTTT-CTGAAGAAGATAGATACGGATCAAAAAAACA
>HJ_SH 
GGCTCCTTTATGGAAGATGAGTAAATTCCTAGATCTAAGATGTGAACAAAATTATACCCATAACACCTACGTCAGCTTTTTGTTTGAATACAAACAAAACGAATCGCTTTCTAGATGATCCTTCTAGAAGAAGGTGATTCTAACAATCTTTCTAGTTACTTCGTTCTCTATTTCTATTTGAGAGGATCCTAAGGAAAAGGATTTTGTTTCCACCGAGCTAAAACAATATGCCGATGTCTCTAGTAAACCAAAGTCATCGTTGAATAGCTATTTTGCTCCAATTTCTTTCTTTAGAAAGAACAAAATGGAAGATTTAGTTACGATTAGAAATTGACTTTCTATCTTCAGCCATGGATCCTTTACTCATACTTATTCAATTGGAAGTCTTGGTCCAATTCAAAAATTATGTTTCGCAATTTCATAATCCAACTTTTCAATTTATAAGTGACTCATGGATACAAATCACAAGAATTCGTATTTGTTTCTCGAATTTATCATTGAGAGGTAAAGGATTAAATCCTTTTAAGAAATAAAGTTTTTGATCGGAATATGAATAAAACCGAAAGACCCTTTAACTATTAAGGGTTAATAGAACGAATCACACTTTTACCACTAAACTATACCCGCTACAATATGATTATTGTATACAAATGGATCTTTTGTCGAACAAGATAATTGAGCATCATTAAGATAGGATCTTCAAAGAATCATCAAAATGAGAGTGTTGAACTTTTTTTCGTGGGGAGATCAAAATTTAATGAGATTCGGAAAAGAGGCTTCATTTAATTGAAATTAAATGACTAAAGTTGTCTCTTTTGCTGAAGAAGATAGATACGGATCAAAAAAAAA
