# Supplementary material for: Genetic diversity and its conservation implications of Vitex rotundifolia (Lamiaceae) populations in East Asia
Source: PeerJ. 2019 Jan 11;7:e6194. doi: 10.7717/peerj.6194 (PMC6330945; doi:10.7717/peerj.6194)
Supplement: Supplemental Information 3 [file peerj-07-6194-s003.fasta]

>1_WC010 
TTTCTTTACTTTATAAATATTTTTATATTATT--TTTTTTTTTTAATTTGTTTGATTTTTCAATTTGAAATTTTTAGAAATTGTAAGAAAAAAGATGGAACTTCAATCATTTTATTTATCTTCTTTCTTTTTTTGTATTTTTGTAAGGGAAAGAAAAAGGTTTAGGTAAGTACAATACCACTAAAAACGGGGTACTAATTGAAAAGAAAATAAAGGAGCAATAACCCCTCTTGATAGACCAAGAAAGAATTTATTGCTCCTTATATTTAT
>1_WC014 
TTTCTTTACTTTATAAATATTTTTATATTATT--TTTTTTTTTTAATTTGTTTGATTTTTCAATTTGAAATTTTTAGAAATTGTAAGAAAAAAGATGGAACTTCAATCATTTTATTTATCTTCTTTCTTTTTTTGTATTTTTGTAAGGGAAAGAAAAAGGTTTAGGTAAGTACAATACCACTAAAAACGGGGTACTAATTGAAAAGAAAATAAAGGAGCAATAACCCCTCTTGATAGACCAAGAAAGAATTTATTGCTCCTTATATTTAT
>1_WC016 
TTTCTTTACTTTATAAATATTTTTATATTATT--TTTTTTTTTTAATTTGTTTGATTTTTCAATTTGAAATTTTTAGAAATTGTAAGAAAAAAGATGGAACTTCAATCATTTTATTTATCTTCTTTCTTTTTTTGTATTTTTGTAAGGGAAAGAAAAAGGTTTAGGTAAGTACAATACCACTAAAAACGGGGTACTAATTGAAAAGAAAATAAAGGAGCAATAACCCCTCTTGATAGACCAAGAAAGAATTTATTGCTCCTTATATTTAT
>1_WC018 
TTTCTTTACTTTATAAATATTTTTATATTATT--TTTTTTTTTTAATTTGTTTGATTTTTCAATTTGAAATTTTTAGAAATTGTAAGAAAAAAGATGGAACTTCAATCATTTTATTTATCTTCTTTCTTTTTTTGTATTTTTGTAAGGGAAAGAAAAAGGTTTAGGTAAGTACAATACCACTAAAAACGGGGTACTAATTGAAAAGAAAATAAAGGAGCAATAACCCCTCTTGATAGACCAAGAAAGAATTTATTGCTCCTTATATTTAT
>1_WC020 
TTTCTTTACTTTATAAATATTTTTATATTATT--TTTTTTTTTTAATTTGTTTGATTTTTCAATTTGAAATTTTTAGAAATTGTAAGAAAAAAGATGGAACTTCAATCATTTTATTTATCTTCTTTCTTTTTTTGTATTTTTGTAAGGGAAAGAAAAAGGTTTAGGTAAGTACAATACCACTAAAAACGGGGTACTAATTGAAAAGAAAATAAAGGAGCAATAACCCCTCTTGATAGACCAAGAAAGAATTTATTGCTCCTTATATTTAT
>1_WC04 
TTTCTTTACTTTATAAATATTTTTATATTATT--TTTTTTTTTTAATTTGTTTGATTTTTCAATTTGAAATTTTTAGAAATTGTAAGAAAAAAGATGGAACTTCAATCATTTTATTTATCTTCTTTCTTTTTTTGTATTTTTGTAAGGGAAAGAAAAAGGTTTAGGTAAGTACAATACCACTAAAAACGGGGTACTAATTGAAAAGAAAATAAAGGAGCAATAACCCCTCTTGATAGACCAAGAAAGAATTTATTGCTCCTTATATTTAT
>1_WC06 
TTTCTTTACTTTATAAATATTTTTATATTATT--TTTTTTTTTTAATTTGTTTGATTTTTCAATTTGAAATTTTTAGAAATTGTAAGAAAAAAGATGGAACTTCAATCATTTTATTTATCTTCTTTCTTTTTTTGTATTTTTGTAAGGGAAAGAAAAAGGTTTAGGTAAGTACAATACCACTAAAAACGGGGTACTAATTGAAAAGAAAATAAAGGAGCAATAACCCCTCTTGATAGACCAAGAAAGAATTTATTGCTCCTTATATTTAT
>1_WC08 
TTTCTTTACTTTATAAATATTTTTATATTATT--TTTTTTTTTTAATTTGTTTGATTTTTCAATTTGAAATTTTTAGAAATTGTAAGAAAAAAGATGGAACTTCAATCATTTTATTTATCTTCTTTCTTTTTTTGTATTTTTGTAAGGGAAAGAAAAAGGTTTAGGTAAGTACAATACCACTAAAAACGGGGTACTAATTGAAAAGAAAATAAAGGAGCAATAACCCCTCTTGATAGACCAAGAAAGAATTTATTGCTCCTTATATTTAT
>3_GD02 
TTTCTTTACTTTATAAATATTTTTATATTATTTATTTTTTTTTTAATTTGTTTGATTTTTCAATTTGAAATTTTTAGAAATTGTAAGAAAAAAGATGGAACTTCAATCATTTTATTTATCTTCTTTCTTTTTTTGTATTTTTGTAAGGGAAAGAAAAAGGTTTAGGTAAGTACAATACCACTAAAAACGGGGTACTAATTGAAAAGAAAATAAAGGAGCAATAA-CCCTCTTGATAGACCAAGAAAGAATTTATTGCTCCTTATATTTAT
>3_GX01 
TTTCTTTACTTTATAAATATTTTTATATTATTTATTTTTTTTTTAATTTGTTTGATTTTTCAATTTGAAATTTTTAGAAATTGTAAGAAAAAAGATGGAACTTCAATCATTTTATTTATCTTCTTTCTTTTTTTGTATTTTTGTAAGGGAAAGAAAAAGGTTTAGGTAAGTACAATACCACTAAAAACGGGGTACTAATTGAAAAGAAAATAAAGGAGCAATAA-CCCTCTTGATAGACCAAGAAAGAATTTATTGCTCCTTATATTTAT
>3_GX02 
TTTCTTTACTTTATAAATATTTTTATATTATTTATTTTTTTTTTAATTTGTTTGATTTTTCAATTTGAAATTTTTAGAAATTGTAAGAAAAAAGATGGAACTTCAATCATTTTATTTATCTTCTTTCTTTTTTTGTATTTTTGTAAGGGAAAGAAAAAGGTTTAGGTAAGTACAATACCACTAAAAACGGGGTACTAATTGAAAAGAAAATAAAGGAGCAATAA-CCCTCTTGATAGACCAAGAAAGAATTTATTGCTCCTTATATTTAT
>3_GX03 
TTTCTTTACTTTATAAATATTTTTATATTATTTATTTTTTTTTTAATTTGTTTGATTTTTCAATTTGAAATTTTTAGAAATTGTAAGAAAAAAGATGGAACTTCAATCATTTTATTTATCTTCTTTCTTTTTTTGTATTTTTGTAAGGGAAAGAAAAAGGTTTAGGTAAGTACAATACCACTAAAAACGGGGTACTAATTGAAAAGAAAATAAAGGAGCAATAA-CCCTCTTGATAGACCAAGAAAGAATTTATTGCTCCTTATATTTAT
>3_GX04 
TTTCTTTACTTTATAAATATTTTTATATTATTTATTTTTTTTTTAATTTGTTTGATTTTTCAATTTGAAATTTTTAGAAATTGTAAGAAAAAAGATGGAACTTCAATCATTTTATTTATCTTCTTTCTTTTTTTGTATTTTTGTAAGGGAAAGAAAAAGGTTTAGGTAAGTACAATACCACTAAAAACGGGGTACTAATTGAAAAGAAAATAAAGGAGCAATAACCCCTCTTGATAGACCAAGAAAGAATTTATTGCTCCTTATATTTAT
>3_GX05 
TTTCTTTACTTTATAAATATTTTTATATTATTTATTTTTTTTTTAATTTGTTTGATTTTTCAATTTGAAATTTTTAGAAATTGTAAGAAAAAAGATGGAACTTCAATCATTTTATTTATCTTCTTTCTTTTTTTGTATTTTTGTAAGGGAAAGAAAAAGGTTTAGGTAAGTACAATACCACTAAAAACGGGGTACTAATTGAAAAGAAAATAAAGGAGCAATAACCCCTCTTGATAGACCAAGAAAGAATTTATTGCTCCTTATATTTAT
>3_GX06 
TTTCTTTACTTTATAAATATTTTTATATTATTTATTTTTTTTTTAATTTGTTTGATTTTTCAATTTGAAATTTTTAGAAATTGTAAGAAAAAAGATGGAACTTCAATCATTTTATTTATCTTCTTTCTTTTTTTGTATTTTTGTAAGGGAAAGAAAAAGGTTTAGGTAAGTACAATACCACTAAAAACGGGGTACTAATTGAAAAGAAAATAAAGGAGCAATAACCCCTCTTGATAGACCAAGAAAGAATTTATTGCTCCTTATATTTAT
>3_GX07 
TTTCTTTACTTTATAAATATTTTTATATTATTTATTTTTTTTTTAATTTGTTTGATTTTTCAATTTGAAATTTTTAGAAATTGTAAGAAAAAAGATGGAACTTCAATCATTTTATTTATCTTCTTTCTTTTTTTGTATTTTTGTAAGGGAAAGAAAAAGGTTTAGGTAAGTACAATACCACTAAAAACGGGGTACTAATTGAAAAGAAAATAAAGGAGCAATAACCCCTCTTGATAGACCAAGAAAGAATTTATTGCTCCTTATATTTAT
>3_WC01 
TTTCTTTACTTTATAAATATTTTTATATTATTTATTTTTTTTTTAATTTGTTTGATTTTTCAATTTGAAATTTTTAGAAATTGTAAGAAAAAAGATGGAACTTCAATCATTTTATTTATCTTCTTTCTTTTTTTGTATTTTTGTAAGGGAAAGAAAAAGGTTTAGGTAAGTACAATACCACTAAAAACGGGGTACTAATTGAAAAGAAAATAAAGGAGCAATAACCCCTCTTGATAGACCAAGAAAGAATTTATTGCTCCTTATATTTAT
>3_WC011 
TTTCTTTACTTTATAAATATTTTTATATTATT--TTTTTTTTTTAATTTGTTTGATTTTTCAATTTGAAATTTTTAGAAATTGTAAGAAAAAAGATGGAACTTCAATCATTTTATTTATCTTCTTTCTTTTTTTGTATTTTTGTAAGGGAAAGAAAAAGGTTTAGGTAAGTACAATACCACTAAAAACGGGGTACTAATTGAAAAGAAAATAAAGGAGCAATAACCCCTCTTGATAGACCAAGAAAGAATTTATTGCTCCTTATATTTAT
>3_WC014 
TTTCTTTACTTTATAAATATTTTTATATTATT--TTTTTTTTTTAATTTGTTTGATTTTTCAATTTGAAATTTTTAGAAATTGTAAGAAAAAAGATGGAACTTCAATCATTTTATTTATCTTCTTTCTTTTTTTGTATTTTTGTAAGGGAAAGAAAAAGGTTTAGGTAAGTACAATACCACTAAAAACGGGGTACTAATTGAAAAGAAAATAAAGGAGCAATAACCCCTCTTGATAGACCAAGAAAGAATTTATTGCTCCTTATATTTAT
>3_WC016 
TTTCTTTACTTTATAAATATTTTTATATTATT--TTTTTTTTTTAATTTGTTTGATTTTTCAATTTGAAATTTTTAGAAATTGTAAGAAAAAAGATGGAACTTCAATCATTTTATTTATCTTCTTTCTTTTTTTGTATTTTTGTAAGGGAAAGAAAAAGGTTTAGGTAAGTACAATACCACTAAAAACGGGGTACTAATTGAAAAGAAAATAAAGGAGCAATAACCCCTCTTGATAGACCAAGAAAGAATTTATTGCTCCTTATATTTAT
>3_WC018 
TTTCTTTACTTTATAAATATTTTTATATTATT--TTTTTTTTTTAATTTGTTTGATTTTTCAATTTGAAATTTTTAGAAATTGTAAGAAAAAAGATGGAACTTCAATCATTTTATTTATCTTCTTTCTTTTTTTGTATTTTTGTAAGGGAAAGAAAAAGGTTTAGGTAAGTACAATACCACTAAAAACGGGGTACTAATTGAAAAGAAAATAAAGGAGCAATAACCCCTCTTGATAGACCAAGAAAGAATTTATTGCTCCTTATATTTAT
>3_WC021 
TTTCTTTACTTTATAAATATTTTTATATTATT--TTTTTTTTTTAATTTGTTTGATTTTTCAATTTGAAATTTTTAGAAATTGTAAGAAAAAAGATGGAACTTCAATCATTTTATTTATCTTCTTTCTTTTTTTGTATTTTTGTAAGGGAAAGAAAAAGGTTTAGGTAAGTACAATACCACTAAAAACGGGGTACTAATTGAAAAGAAAATAAAGGAGCAATAACCCCTCTTGATAGACCAAGAAAGAATTTATTGCTCCTTATATTTAT
>3_WC03 
TTTCTTTACTTTATAAATATTTTTATATTATTTATTTTTTTTTTAATTTGTTTGATTTTTCAATTTGAAATTTTTAGAAATTGTAAGAAAAAAGATGGAACTTCAATCATTTTATTTATCTTCTTTCTTTTTTTGTATTTTTGTAAGGGAAAGAAAAAGGTTTAGGTAAGTACAATACCACTAAAAACGGGGTACTAATTGAAAAGAAAATAAAGGAGCAATAA-CCCTCTTGATAGACCAAGAAAGAATTTATTGCTCCTTATATTTAT
>3_WC05 
TTTCTTTACTTTATAAATATTTTTATATTATTTATTTTTTTTTTAATTTGTTTGATTTTTCAATTTGAAATTTTTAGAAATTGTAAGAAAAAAGATGGAACTTCAATCATTTTATTTATCTTCTTTCTTTTTTTGTATTTTTGTAAGGGAAAGAAAAAGGTTTAGGTAAGTACAATACCACTAAAAACGGGGTACTAATTGAAAAGAAAATAAAGGAGCAATAACCCCTCTTGATAGACCAAGAAAGAATTTATTGCTCCTTATATTTAT
>3_WC07 
TTTCTTTACTTTATAAATATTTTTATATTATT--TTTTTTTTTTAATTTGTTTGATTTTTCAATTTGAAATTTTTAGAAATTGTAAGAAAAAAGATGGAACTTCAATCATTTTATTTATCTTCTTTCTTTTTTTGTATTTTTGTAAGGGAAAGAAAAAGGTTTAGGTAAGTACAATACCACTAAAAACGGGGTACTAATTGAAAAGAAAATAAAGGAGCAATAACCCCTCTTGATAGACCAAGAAAGAATTTATTGCTCCTTATATTTAT
>3_WC09 
TTTCTTTACTTTATAAATATTTTTATATTATT--TTTTTTTTTTAATTTGTTTGATTTTTCAATTTGAAATTTTTAGAAATTGTAAGAAAAAAGATGGAACTTCAATCATTTTATTTATCTTCTTTCTTTTTTTGTATTTTTGTAAGGGAAAGAAAAAGGTTTAGGTAAGTACAATACCACTAAAAACGGGGTACTAATTGAAAAGAAAATAAAGGAGCAATAACCCCTCTTGATAGACCAAGAAAGAATTTATTGCTCCTTATATTTAT
>3_YN01 
TTTCTTTACTTTATAAATATTTTTATATTATT--TTTTTTTTTTAATTTGTTTGATTTTTCAATTTGAAATTTTTAGAAATTGTAAGAAAAAAGATGGAACTTCAATCATTTTATTTATCTTCTTTCTTTTTTTGTATTTTTGTAAGGGAAAGAAAAAGGTTTAGGTAAGTACAATACCACTAAAAACGGGGTACTAATTGAAAAGAAAATAAAGGAGCAATAA-CCCTCTTGATAGACCAAGAAAGAATTTATTGCTCCTTATATTTAT
>3_YN02 
TTTCTTTACTTTATAAATATTTTTATATTATT--TTTTTTTTTTAATTTGTTTGATTTTTCAATTTGAAATTTTTAGAAATTGTAAGAAAAAAGATGGAACTTCAATCATTTTATTTATCTTCTTTCTTTTTTTGTATTTTTGTAAGGGAAAGAAAAAGGTTTAGGTAAGTACAATACCACTAAAAACGGGGTACTAATTGAAAAGAAAATAAAGGAGCAATAA-CCCTCTTGATAGACCAAGAAAGAATTTATTGCTCCTTATATTTAT
>3_YN03 
TTTCTTTACTTTATAAATATTTTTATATTATT--TTTTTTTTTTAATTTGTTTGATTTTTCAATTTGAAATTTTTAGAAATTGTAAGAAAAAAGATGGAACTTCAATCATTTTATTTATCTTCTTTCTTTTTTTGTATTTTTGTAAGGGAAAGAAAAAGGTTTAGGTAAGTACAATACCACTAAAAACGGGGTACTAATTGAAAAGAAAATAAAGGAGCAATAA-CCCTCTTGATAGACCAAGAAAGAATTTATTGCTCCTTATATTTAT
>3_YN04 
TTTCTTTACTTTATAAATATTTTTATATTATT--TTTTTTTTTTAATTTGTTTGATTTTTCAATTTGAAATTTTTAGAAATTGTAAGAAAAAAGATGGAACTTCAATCATTTTATTTATCTTCTTTCTTTTTTTGTATTTTTGTAAGGGAAAGAAAAAGGTTTAGGTAAGTACAATACCACTAAAAACGGGGTACTAATTGAAAAGAAAATAAAGGAGCAATAACCCCTCTTGATAGACCAAGAAAGAATTTATTGCTCCTTATATTTAT
>3_YN06 
TTTCTTTACTTTATAAATATTTTTATATTATT--TTTTTTTTTTAATTTGTTTGATTTTTCAATTTGAAATTTTTAGAAATTGTAAGAAAAAAGATGGAACTTCAATCATTTTATTTATCTTCTTTCTTTTTTTGTATTTTTGTAAGGGAAAGAAAAAGGTTTAGGTAAGTACAATACCACTAAAAACGGGGTACTAATTGAAAAGAAAATAAAGGAGCAATAACCCCTCTTGATAGACCAAGAAAGAATTTATTGCTCCTTATATTTAT
>3_YN07 
TTTCTTTACTTTATAAATATTTTTATATTATT--TTTTTTTTTTAATTTGTTTGATTTTTCAATTTGAAATTTTTAGAAATTGTAAGAAAAAAGATGGAACTTCAATCATTTTATTTATCTTCTTTCTTTTTTTGTATTTTTGTAAGGGAAAGAAAAAGGTTTAGGTAAGTACAATACCACTAAAAACGGGGTACTAATTGAAAAGAAAATAAAGGAGCAATAACCCCTCTTGATAGACCAAGAAAGAATTTATTGCTCCTTATATTTAT
>3_YN08 
TTTCTTTACTTTATAAATATTTTTATATTATT--TTTTTTTTTTAATTTGTTTGATTTTTCAATTTGAAATTTTTAGAAATTGTAAGAAAAAAGATGGAACTTCAATCATTTTATTTATCTTCTTTCTTTTTTTGTATTTTTGTAAGGGAAAGAAAAAGGTTTAGGTAAGTACAATACCACTAAAAACGGGGTACTAATTGAAAAGAAAATAAAGGAGCAATAACCCCTCTTGATAGACCAAGAAAGAATTTATTGCTCCTTATATTTAT
>3_YN09 
TTTCTTTACTTTATAAATATTTTTATATTATT--TTTTTTTTTTAATTTGTTTGATTTTTCAATTTGAAATTTTTAGAAATTGTAAGAAAAAAGATGGAACTTCAATCATTTTATTTATCTTCTTTCTTTTTTTGTATTTTTGTAAGGGAAAGAAAAAGGTTTAGGTAAGTACAATACCACTAAAAACGGGGTACTAATTGAAAAGAAAATAAAGGAGCAATAACCCCTCTTGATAGACCAAGAAAGAATTTATTGCTCCTTATATTTAT
>3_YN010 
TTTCTTTACTTTATAAATATTTTTATATTATT--TTTTTTTTTTAATTTGTTTGATTTTTCAATTTGAAATTTTTAGAAATTGTAAGAAAAAAGATGGAACTTCAATCATTTTATTTATCTTCTTTCTTTTTTTGTATTTTTGTAAGGGAAAGAAAAAGGTTTAGGTAAGTACAATACCACTAAAAACGGGGTACTAATTGAAAAGAAAATAAAGGAGCAATAACCCCTCTTGATAGACCAAGAAAGAATTTATTGCTCCTTATATTTAT
>DC01 
TTTCTTTACTTTATAAATATTTTTATATTATT--TTTTTTTTTTAATTTGTTTGATTTTTCAATTTGAAATTTTTAGAAATTGTAAGAAAAAAGATGGAACTTCAATCATTTTATTTATCTTCTTTCTTTTTTTGTATTTTTGTAAGGGAAAGAAAAAGGTTTAGGTAAGTACAATACCACTAAAAACGGGGTACTAATTGAAAAGAAAATAAAGGAGCAATAA-CCCTCTTGATAGACCAAGAAAGAATTTATTGCTCCTTATATTTAT
>DC010 
TTTCTTTACTTTATAAATATTTTTATATTATT--TTTTTTTTTTAATTTGTTTGATTTTTCAATTTGAAATTTTTAGAAATTGTAAGAAAAAAGATGGAACTTCAATCATTTTATTTATCTTCTTTCTTTTTTTGTATTTTTGTAAGGGAAAGAAAAAGGTTTAGGTAAGTACAATACCACTAAAAACGGGGTACTAATTGAAAAGAAAATAAAGGAGCAATAACCCCTCTTGATAGACCAAGAAAGAATTTATTGCTCCTTATATTTAT
>DC011 
TTTCTTTACTTTATAAATATTTTTATATTATT--TTTTTTTTTTAATTTGTTTGATTTTTCAATTTGAAATTTTTAGAAATTGTAAGAAAAAAGATGGAACTTCAATCATTTTATTTATCTTCTTTCTTTTTTTGTATTTTTGTAAGGGAAAGAAAAAGGTTTAGGTAAGTACAATACCACTAAAAACGGGGTACTAATTGAAAAGAAAATAAAGGAGCAATAACCCCTCTTGATAGACCAAGAAAGAATTTATTGCTCCTTATATTTAT
>DC013 
TTTCTTTACTTTATAAATATTTTTATATTATT--TTTTTTTTTTAATTTGTTTGATTTTTCAATTTGAAATTTTTAGAAATTGTAAGAAAAAAGATGGAACTTCAATCATTTTATTTATCTTCTTTCTTTTTTTGTATTTTTGTAAGGGAAAGAAAAAGGTTTAGGTAAGTACAATACCACTAAAAACGGGGTACTAATTGAAAAGAAAATAAAGGAGCAATAACCCCTCTTGATAGACCAAGAAAGAATTTATTGCTCCTTATATTTAT
>DC015 
TTTCTTTACTTTATAAATATTTTTATATTATT--TTTTTTTTTTAATTTGTTTGATTTTTCAATTTGAAATTTTTAGAAATTGTAAGAAAAAAGATGGAACTTCAATCATTTTATTTATCTTCTTTCTTTTTTTGTATTTTTGTAAGGGAAAGAAAAAGGTTTAGGTAAGTACAATACCACTAAAAACGGGGTACTAATTGAAAAGAAAATAAAGGAGCAATAACCCCTCTTGATAGACCAAGAAAGAATTTATTGCTCCTTATATTTAT
>DC019 
TTTCTTTACTTTATAAATATTTTTATATTATT--TTTTTTTTTTAATTTGTTTGATTTTTCAATTTGAAATTTTTAGAAATTGTAAGAAAAAAGATGGAACTTCAATCATTTTATTTATCTTCTTTCTTTTTTTGTATTTTTGTAAGGGAAAGAAAAAGGTTTAGGTAAGTACAATACCACTAAAAACGGGGTACTAATTGAAAAGAAAATAAAGGAGCAATAACCCCTCTTGATAGACCAAGAAAGAATTTATTGCTCCTTATATTTAT
>DC02 
TTTCTTTACTTTATAAATATTTTTATATTATT--TTTTTTTTTTAATTTGTTTGATTTTTCAATTTGAAATTTTTAGAAATTGTAAGAAAAAAGATGGAACTTCAATCATTTTATTTATCTTCTTTCTTTTTTTGTATTTTTGTAAGGGAAAGAAAAAGGTTTAGGTAAGTACAATACCACTAAAAACGGGGTACTAATTGAAAAGAAAATAAAGGAGCAATAA-CCCTCTTGATAGACCAAGAAAGAATTTATTGCTCCTTATATTTAT
>DC020 
TTTCTTTACTTTATAAATATTTTTATATTATT--TTTTTTTTTTAATTTGTTTGATTTTTCAATTTGAAATTTTTAGAAATTGTAAGAAAAAAGATGGAACTTCAATCATTTTATTTATCTTCTTTCTTTTTTTGTATTTTTGTAAGGGAAAGAAAAAGGTTTAGGTAAGTACAATACCACTAAAAACGGGGTACTAATTGAAAAGAAAATAAAGGAGCAATAACCCCTCTTGATAGACCAAGAAAGAATTTATTGCTCCTTATATTTAT
>DC03 
TTTCTTTACTTTATAAATATTTTTATATTATT--TTTTTTTTTTAATTTGTTTGATTTTTCAATTTGAAATTTTTAGAAATTGTAAGAAAAAAGATGGAACTTCAATCATTTTATTTATCTTCTTTCTTTTTTTGTATTTTTGTAAGGGAAAGAAAAAGGTTTAGGTAAGTACAATACCACTAAAAACGGGGTACTAATTGAAAAGAAAATAAAGGAGCAATAA-CCCTCTTGATAGACCAAGAAAGAATTTATTGCTCCTTATATTTAT
>DC04 
TTTCTTTACTTTATAAATATTTTTATATTATT--TTTTTTTTTTAATTTGTTTGATTTTTCAATTTGAAATTTTTAGAAATTGTAAGAAAAAAGATGGAACTTCAATCATTTTATTTATCTTCTTTCTTTTTTTGTATTTTTGTAAGGGAAAGAAAAAGGTTTAGGTAAGTACAATACCACTAAAAACGGGGTACTAATTGAAAAGAAAATAAAGGAGCAATAACCCCTCTTGATAGACCAAGAAAGAATTTATTGCTCCTTATATTTAT
>DC06 
TTTCTTTACTTTATAAATATTTTTATATTATT--TTTTTTTTTTAATTTGTTTGATTTTTCAATTTGAAATTTTTAGAAATTGTAAGAAAAAAGATGGAACTTCAATCATTTTATTTATCTTCTTTCTTTTTTTGTATTTTTGTAAGGGAAAGAAAAAGGTTTAGGTAAGTACAATACCACTAAAAACGGGGTACTAATTGAAAAGAAAATAAAGGAGCAATAACCCCTCTTGATAGACCAAGAAAGAATTTATTGCTCCTTATATTTAT
>DL01 
TTTCTTTACTTTATAAATATTTTTATATTATT--TTTTTTTTTTAATTTGTTTGATTTTTCAATTTGAAATTTTTAGAAATTGTAAGAAAAAAGATGGAACTTCAATCATTTTATTTATCTTCTTTCTTTTTTTGTATTTTTGTAAGGGAAAGAAAAAGGTTTAGGTAAGTACAATACCACTAAAAACGGGGTACTAATTGAAAAGAAAATAAAGGAGCAATAA-CCCTCTTGATAGACCAAGAAAGAATTTATTGCTCCTTATATTTAT
>DL011 
TTTCTTTACTTTATAAATATTTTTATATTATT--TTTTTTTTTTAATTTGTTTGATTTTTCAATTTGAAATTTTTAGAAATTGTAAGAAAAAAGATGGAACTTCAATCATTTTATTTATCTTCTTTCTTTTTTTGTATTTTTGTAAGGGAAAGAAAAAGGTTTAGGTAAGTACAATACCACTAAAAACGGGGTACTAATTGAAAAGAAAATAAAGGAGCAATAACCCCTCTTGATAGACCAAGAAAGAATTTATTGCTCCTTATATTTAT
>DL012 
TTTCTTTACTTTATAAATATTTTTATATTATT--TTTTTTTTTTAATTTGTTTGATTTTTCAATTTGAAATTTTTAGAAATTGTAAGAAAAAAGATGGAACTTCAATCATTTTATTTATCTTCTTTCTTTTTTTGTATTTTTGTAAGGGAAAGAAAAAGGTTTAGGTAAGTACAATACCACTAAAAACGGGGTACTAATTGAAAAGAAAATAAAGGAGCAATAACCCCTCTTGATAGACCAAGAAAGAATTTATTGCTCCTTATATTTAT
>DL014 
TTTCTTTACTTTATAAATATTTTTATATTATT--TTTTTTTTTTAATTTGTTTGATTTTTCAATTTGAAATTTTTAGAAATTGTAAGAAAAAAGATGGAACTTCAATCATTTTATTTATCTTCTTTCTTTTTTTGTATTTTTGTAAGGGAAAGAAAAAGGTTTAGGTAAGTACAATACCACTAAAAACGGGGTACTAATTGAAAAGAAAATAAAGGAGCAATAACCCCTCTTGATAGACCAAGAAAGAATTTATTGCTCCTTATATTTAT
>DL015 
TTTCTTTACTTTATAAATATTTTTATATTATT--TTTTTTTTTTAATTTGTTTGATTTTTCAATTTGAAATTTTTAGAAATTGTAAGAAAAAAGATGGAACTTCAATCATTTTATTTATCTTCTTTCTTTTTTTGTATTTTTGTAAGGGAAAGAAAAAGGTTTAGGTAAGTACAATACCACTAAAAACGGGGTACTAATTGAAAAGAAAATAAAGGAGCAATAACCCCTCTTGATAGACCAAGAAAGAATTTATTGCTCCTTATATTTAT
>DL02 
TTTCTTTACTTTATAAATATTTTTATATTATT--TTTTTTTTTTAATTTGTTTGATTTTTCAATTTGAAATTTTTAGAAATTGTAAGAAAAAAGATGGAACTTCAATCATTTTATTTATCTTCTTTCTTTTTTTGTATTTTTGTAAGGGAAAGAAAAAGGTTTAGGTAAGTACAATACCACTAAAAACGGGGTACTAATTGAAAAGAAAATAAAGGAGCAATAA-CCCTCTTGATAGACCAAGAAAGAATTTATTGCTCCTTATATTTAT
>DL03 
TTTCTTTACTTTATAAATATTTTTATATTATT--TTTTTTTTTTAATTTGTTTGATTTTTCAATTTGAAATTTTTAGAAATTGTAAGAAAAAAGATGGAACTTCAATCATTTTATTTATCTTCTTTCTTTTTTTGTATTTTTGTAAGGGAAAGAAAAAGGTTTAGGTAAGTACAATACCACTAAAAACGGGGTACTAATTGAAAAGAAAATAAAGGAGCAATAA-CCCTCTTGATAGACCAAGAAAGAATTTATTGCTCCTTATATTTAT
>DL05 
TTTCTTTACTTTATAAATATTTTTATATTATT--TTTTTTTTTTAATTTGTTTGATTTTTCAATTTGAAATTTTTAGAAATTGTAAGAAAAAAGATGGAACTTCAATCATTTTATTTATCTTCTTTCTTTTTTTGTATTTTTGTAAGGGAAAGAAAAAGGTTTAGGTAAGTACAATACCACTAAAAACGGGGTACTAATTGAAAAGAAAATAAAGGAGCAATAACCCCTCTTGATAGACCAAGAAAGAATTTATTGCTCCTTATATTTAT
>DL07 
TTTCTTTACTTTATAAATATTTTTATATTATT--TTTTTTTTTTAATTTGTTTGATTTTTCAATTTGAAATTTTTAGAAATTGTAAGAAAAAAGATGGAACTTCAATCATTTTATTTATCTTCTTTCTTTTTTTGTATTTTTGTAAGGGAAAGAAAAAGGTTTAGGTAAGTACAATACCACTAAAAACGGGGTACTAATTGAAAAGAAAATAAAGGAGCAATAACCCCTCTTGATAGACCAAGAAAGAATTTATTGCTCCTTATATTTAT
>DL09 
TTTCTTTACTTTATAAATATTTTTATATTATT--TTTTTTTTTTAATTTGTTTGATTTTTCAATTTGAAATTTTTAGAAATTGTAAGAAAAAAGATGGAACTTCAATCATTTTATTTATCTTCTTTCTTTTTTTGTATTTTTGTAAGGGAAAGAAAAAGGTTTAGGTAAGTACAATACCACTAAAAACGGGGTACTAATTGAAAAGAAAATAAAGGAGCAATAACCCCTCTTGATAGACCAAGAAAGAATTTATTGCTCCTTATATTTAT
>GD01 
TTTCTTTACTTTATAAATATTTTTATATTATT--TTTTTTTTTTAATTTGTTTGATTTTTCAATTTGAAATTTTTAGAAATTGTAAGAAAAAAGATGGAACTTCAATCATTTTATTTATCTTCTTTCTTTTTTTGTATTTTTGTAAGGGAAAGAAAAAGGTTTAGGTAAGTACAATACCACTAAAAACGGGGTACTAATTGAAAAGAAAATAAAGGAGCAATAA-CCCTCTTGATAGACCAAGAAAGAATTTATTGCTCCTTATATTTAT
>GD010 
TTTCTTTACTTTATAAATATTTTTATATTATT--TTTTTTTTTTAATTTGTTTGATTTTTCAATTTGAAATTTTTAGAAATTGTAAGAAAAAAGATGGAACTTCAATCATTTTATTTATCTTCTTTCTTTTTTTGTATTTTTGTAAGGGAAAGAAAAAGGTTTAGGTAAGTACAATACCACTAAAAACGGGGTACTAATTGAAAAGAAAATAAAGGAGCAATAACCCCTCTTGATAGACCAAGAAAGAATTTATTGCTCCTTATATTTAT
>GD011 
TTTCTTTACTTTATAAATATTTTTATATTATT--TTTTTTTTTTAATTTGTTTGATTTTTCAATTTGAAATTTTTAGAAATTGTAAGAAAAAAGATGGAACTTCAATCATTTTATTTATCTTCTTTCTTTTTTTGTATTTTTGTAAGGGAAAGAAAAAGGTTTAGGTAAGTACAATACCACTAAAAACGGGGTACTAATTGAAAAGAAAATAAAGGAGCAATAACCCCTCTTGATAGACCAAGAAAGAATTTATTGCTCCTTATATTTAT
>GD02 
TTTCTTTACTTTATAAATATTTTTATATTATT--TTTTTTTTTTAATTTGTTTGATTTTTCAATTTGAAATTTTTAGAAATTGTAAGAAAAAAGATGGAACTTCAATCATTTTATTTATCTTCTTTCTTTTTTTGTATTTTTGTAAGGGAAAGAAAAAGGTTTAGGTAAGTACAATACCACTAAAAACGGGGTACTAATTGAAAAGAAAATAAAGGAGCAATAA-CCCTCTTGATAGACCAAGAAAGAATTTATTGCTCCTTATATTTAT
>GD03 
TTTCTTTACTTTATAAATATTTTTATATTATT--TTTTTTTTTTAATTTGTTTGATTTTTCAATTTGAAATTTTTAGAAATTGTAAGAAAAAAGATGGAACTTCAATCATTTTATTTATCTTCTTTCTTTTTTTGTATTTTTGTAAGGGAAAGAAAAAGGTTTAGGTAAGTACAATACCACTAAAAACGGGGTACTAATTGAAAAGAAAATAAAGGAGCAATAA-CCCTCTTGATAGACCAAGAAAGAATTTATTGCTCCTTATATTTAT
>GD04 
TTTCTTTACTTTATAAATATTTTTATATTATT--TTTTTTTTTTAATTTGTTTGATTTTTCAATTTGAAATTTTTAGAAATTGTAAGAAAAAAGATGGAACTTCAATCATTTTATTTATCTTCTTTCTTTTTTTGTATTTTTGTAAGGGAAAGAAAAAGGTTTAGGTAAGTACAATACCACTAAAAACGGGGTACTAATTGAAAAGAAAATAAAGGAGCAATAACCCCTCTTGATAGACCAAGAAAGAATTTATTGCTCCTTATATTTAT
>GD05 
TTTCTTTACTTTATAAATATTTTTATATTATT--TTTTTTTTTTAATTTGTTTGATTTTTCAATTTGAAATTTTTAGAAATTGTAAGAAAAAAGATGGAACTTCAATCATTTTATTTATCTTCTTTCTTTTTTTGTATTTTTGTAAGGGAAAGAAAAAGGTTTAGGTAAGTACAATACCACTAAAAACGGGGTACTAATTGAAAAGAAAATAAAGGAGCAATAACCCCTCTTGATAGACCAAGAAAGAATTTATTGCTCCTTATATTTAT
>GD06 
TTTCTTTACTTTATAAATATTTTTATATTATT--TTTTTTTTTTAATTTGTTTGATTTTTCAATTTGAAATTTTTAGAAATTGTAAGAAAAAAGATGGAACTTCAATCATTTTATTTATCTTCTTTCTTTTTTTGTATTTTTGTAAGGGAAAGAAAAAGGTTTAGGTAAGTACAATACCACTAAAAACGGGGTACTAATTGAAAAGAAAATAAAGGAGCAATAACCCCTCTTGATAGACCAAGAAAGAATTTATTGCTCCTTATATTTAT
>GD07 
TTTCTTTACTTTATAAATATTTTTATATTATT--TTTTTTTTTTAATTTGTTTGATTTTTCAATTTGAAATTTTTAGAAATTGTAAGAAAAAAGATGGAACTTCAATCATTTTATTTATCTTCTTTCTTTTTTTGTATTTTTGTAAGGGAAAGAAAAAGGTTTAGGTAAGTACAATACCACTAAAAACGGGGTACTAATTGAAAAGAAAATAAAGGAGCAATAACCCCTCTTGATAGACCAAGAAAGAATTTATTGCTCCTTATATTTAT
>GD09 
TTTCTTTACTTTATAAATATTTTTATATTATT--TTTTTTTTTTAATTTGTTTGATTTTTCAATTTGAAATTTTTAGAAATTGTAAGAAAAAAGATGGAACTTCAATCATTTTATTTATCTTCTTTCTTTTTTTGTATTTTTGTAAGGGAAAGAAAAAGGTTTAGGTAAGTACAATACCACTAAAAACGGGGTACTAATTGAAAAGAAAATAAAGGAGCAATAACCCCTCTTGATAGACCAAGAAAGAATTTATTGCTCCTTATATTTAT
>HT011 
TTTCTTTACTTTATAAATATTTTTATATTATT--TTTTTTTTTTAATTTGTTTGATTTTTCAATTTGAAATTTTTAGAAATTGTAAGAAAAAAGATGGAACTTCAATCATTTTATTTATCTTCTTTCTTTTTTTGTATTTTTGTAAGGGAAAGAAAAAGGTTTAGGTAAGTACAATACCACTAAAAACGGGGTACTAATTGAAAAGAAAATAAAGGAGCAATAACCCCTCTTGATAGACCAAGAAAGAATTTATTGCTCCTTATATTTAT
>HT013 
TTTCTTTACTTTATAAATATTTTTATATTATT--TTTTTTTTTTAATTTGTTTGATTTTTCAATTTGAAATTTTTAGAAATTGTAAGAAAAAAGATGGAACTTCAATCATTTTATTTATCTTCTTTCTTTTTTTGTATTTTTGTAAGGGAAAGAAAAAGGTTTAGGTAAGTACAATACCACTAAAAACGGGGTACTAATTGAAAAGAAAATAAAGGAGCAATAACCCCTCTTGATAGACCAAGAAAGAATTTATTGCTCCTTATATTTAT
>HT015 
TTTCTTTACTTTATAAATATTTTTATATTATT--TTTTTTTTTTAATTTGTTTGATTTTTCAATTTGAAATTTTTAGAAATTGTAAGAAAAAAGATGGAACTTCAATCATTTTATTTATCTTCTTTCTTTTTTTGTATTTTTGTAAGGGAAAGAAAAAGGTTTAGGTAAGTACAATACCACTAAAAACGGGGTACTAATTGAAAAGAAAATAAAGGAGCAATAACCCCTCTTGATAGACCAAGAAAGAATTTATTGCTCCTTATATTTAT
>HT018 
TTTCTTTACTTTATAAATATTTTTATATTATT--TTTTTTTTTTAATTTGTTTGATTTTTCAATTTGAAATTTTTAGAAATTGTAAGAAAAAAGATGGAACTTCAATCATTTTATTTATCTTCTTTCTTTTTTTGTATTTTTGTAAGGGAAAGAAAAAGGTTTAGGTAAGTACAATACCACTAAAAACGGGGTACTAATTGAAAAGAAAATAAAGGAGCAATAACCCCTCTTGATAGACCAAGAAAGAATTTATTGCTCCTTATATTTAT
>HT020 
TTTCTTTACTTTATAAATATTTTTATATTATT--TTTTTTTTTTAATTTGTTTGATTTTTCAATTTGAAATTTTTAGAAATTGTAAGAAAAAAGATGGAACTTCAATCATTTTATTTATCTTCTTTCTTTTTTTGTATTTTTGTAAGGGAAAGAAAAAGGTTTAGGTAAGTACAATACCACTAAAAACGGGGTACTAATTGAAAAGAAAATAAAGGAGCAATAACCCCTCTTGATAGACCAAGAAAGAATTTATTGCTCCTTATATTTAT
>HT022 
TTTCTTTACTTTATAAATATTTTTATATTATT--TTTTTTTTTTAATTTGTTTGATTTTTCAATTTGAAATTTTTAGAAATTGTAAGAAAAAAGATGGAACTTCAATCATTTTATTTATCTTCTTTCTTTTTTTGTATTTTTGTAAGGGAAAGAAAAAGGTTTAGGTAAGTACAATACCACTAAAAACGGGGTACTAATTGAAAAGAAAATAAAGGAGCAATAACCCCTCTTGATAGACCAAGAAAGAATTTATTGCTCCTTATATTTAT
>HT026 
TTTCTTTACTTTATAAATATTTTTATATTATT--TTTTTTTTTTAATTTGTTTGATTTTTCAATTTGAAATTTTTAGAAATTGTAAGAAAAAAGATGGAACTTCAATCATTTTATTTATCTTCTTTCTTTTTTTGTATTTTTGTAAGGGAAAGAAAAAGGTTTAGGTAAGTACAATACCACTAAAAACGGGGTACTAATTGAAAAGAAAATAAAGGAGCAATAACCCCTCTTGATAGACCAAGAAAGAATTTATTGCTCCTTATATTTAT
>HT028 
TTTCTTTACTTTATAAATATTTTTATATTATT--TTTTTTTTTTAATTTGTTTGATTTTTCAATTTGAAATTTTTAGAAATTGTAAGAAAAAAGATGGAACTTCAATCATTTTATTTATCTTCTTTCTTTTTTTGTATTTTTGTAAGGGAAAGAAAAAGGTTTAGGTAAGTACAATACCACTAAAAACGGGGTACTAATTGAAAAGAAAATAAAGGAGCAATAACCCCTCTTGATAGACCAAGAAAGAATTTATTGCTCCTTATATTTAT
>HT030 
TTTCTTTACTTTATAAATATTTTTATATTATT--TTTTTTTTTTAATTTGTTTGATTTTTCAATTTGAAATTTTTAGAAATTGTAAGAAAAAAGATGGAACTTCAATCATTTTATTTATCTTCTTTCTTTTTTTGTATTTTTGTAAGGGAAAGAAAAAGGTTTAGGTAAGTACAATACCACTAAAAACGGGGTACTAATTGAAAAGAAAATAAAGGAGCAATAACCCCTCTTGATAGACCAAGAAAGAATTTATTGCTCCTTATATTTAT
>HT05 
TTTCTTTACTTTATAAATATTTTTATATTATT--TTTTTTTTTTAATTTGTTTGATTTTTCAATTTGAAATTTTTAGAAATTGTAAGAAAAAAGATGGAACTTCAATCATTTTATTTATCTTCTTTCTTTTTTTGTATTTTTGTAAGGGAAAGAAAAAGGTTTAGGTAAGTACAATACCACTAAAAACGGGGTACTAATTGAAAAGAAAATAAAGGAGCAATAACCCCTCTTGATAGACCAAGAAAGAATTTATTGCTCCTTATATTTAT
>HT07 
TTTCTTTACTTTATAAATATTTTTATATTATT--TTTTTTTTTTAATTTGTTTGATTTTTCAATTTGAAATTTTTAGAAATTGTAAGAAAAAAGATGGAACTTCAATCATTTTATTTATCTTCTTTCTTTTTTTGTATTTTTGTAAGGGAAAGAAAAAGGTTTAGGTAAGTACAATACCACTAAAAACGGGGTACTAATTGAAAAGAAAATAAAGGAGCAATAACCCCTCTTGATAGACCAAGAAAGAATTTATTGCTCCTTATATTTAT
>HT09 
TTTCTTTACTTTATAAATATTTTTATATTATT--TTTTTTTTTTAATTTGTTTGATTTTTCAATTTGAAATTTTTAGAAATTGTAAGAAAAAAGATGGAACTTCAATCATTTTATTTATCTTCTTTCTTTTTTTGTATTTTTGTAAGGGAAAGAAAAAGGTTTAGGTAAGTACAATACCACTAAAAACGGGGTACTAATTGAAAAGAAAATAAAGGAGCAATAACCCCTCTTGATAGACCAAGAAAGAATTTATTGCTCCTTATATTTAT
>JP02 
TTTCTTTACTTTATAAATATTTTTATATTATT--TTTTTTTTTTAATTTGTTTGATTTTTCAATTTGAAATTTTTAGAAATTGTAAGAAAAAAGATGGAACTTCAATCATTTTATTTATCTTCTTTCTTTTTTTGTATTTTTGTAAGGGAAAGAAAAAGGTTTAGGTAAGTACAATACCACTAAAAACGGGGTACTAATTGAAAAGAAAATAAAGGAGCAATAACCCCTCTTGATAGACCAAGAAAGAATTTATTGCTCCTTATATTTAT
>JPCS01 
TTTCTTTACTTTATAAATATTTTTATATTATT--TTTTTTTTTTAATTTGTTTGATTTTTCAATTTGAAATTTTTAGAAATTGTAAGAAAAAAGATGGAACTTCAATCATTTTATTTATCTTCTTTCTTTTTTTGTATTTTTGTAAGGGAAAGAAAAAGGTTTAGGTAAGTACAATACCACTAAAAACGGGGTACTAATTGAAAAGAAAATAAAGGAGCAATAACCCCTCTTGATAGACCAAGAAAGAATTTATTGCTCCTTATATTTAT
>JPCS02 
TTTCTTTACTTTATAAATATTTTTATATTATT--TTTTTTTTTTAATTTGTTTGATTTTTCAATTTGAAATTTTTAGAAATTGTAAGAAAAAAGATGGAACTTCAATCATTTTATTTATCTTCTTTCTTTTTTTGTATTTTTGTAAGGGAAAGAAAAAGGTTTAGGTAAGTACAATACCACTAAAAACGGGGTACTAATTGAAAAGAAAATAAAGGAGCAATAACCCCTCTTGATAGACCAAGAAAGAATTTATTGCTCCTTATATTTAT
>JPCS03 
TTTCTTTACTTTATAAATATTTTTATATTATT--TTTTTTTTTTAATTTGTTTGATTTTTCAATTTGAAATTTTTAGAAATTGTAAGAAAAAAGATGGAACTTCAATCATTTTATTTATCTTCTTTCTTTTTTTGTATTTTTGTAAGGGAAAGAAAAAGGTTTAGGTAAGTACAATACCACTAAAAACGGGGTACTAATTGAAAAGAAAATAAAGGAGCAATAACCCCTCTTGATAGACCAAGAAAGAATTTATTGCTCCTTATATTTAT
>JPYD 
TTTCTTTACTTTATAAATATTTTTATATTATT--TTTTTTTTTTAATTTGTTTGATTTTTCAATTTGAAATTTTTAGAAATTGTAAGAAAAAAGATGGAACTTCAATCATTTTATTTATCTTCTTTCTTTTTTTGTATTTTTGTAAGGGAAAGAAAAAGGTTTAGGTAAGTACAATACCACTAAAAACGGGGTACTAATTGAAAAGAAAATAAAGGAGCAATAACCCCTCTTGATAGACCAAGAAAGAATTTATTGCTCCTTATATTTAT
>kr81 
TTTCTTTACTTTATAAATATTTTTATATTATT--TTTTTTTTTTAATTTGTTTGATTTTTCAATTTGAAATTTTTAGAAATTGTAAGAAAAAAGATGGAACTTCAATCATTTTATTTATCTTCTTTCTTTTTTTGTATTTTTGTAAGGGAAAGAAAAAGGTTTAGGTAAGTACAATACCACTAAAAACGGGGTACTAATTGAAAAGAAAATAAAGGAGCAATAACCCCTCTTGATAGACCAAGAAAGAATTTATTGCTCCTTATATTTAT
>kr82 
TTTCTTTACTTTATAAATATTTTTATATTATT--TTTTTTTTTTAATTTGTTTGATTTTTCAATTTGAAATTTTTAGAAATTGTAAGAAAAAAGATGGAACTTCAATCATTTTATTTATCTTCTTTCTTTTTTTGTATTTTTGTAAGGGAAAGAAAAAGGTTTAGGTAAGTACAATACCACTAAAAACGGGGTACTAATTGAAAAGAAAATAAAGGAGCAATAACCCCTCTTGATAGACCAAGAAAGAATTTATTGCTCCTTATATTTAT
>kr85 
TTTCTTTACTTTATAAATATTTTTATATTATT--TTTTTTTTTTAATTTGTTTGATTTTTCAATTTGAAATTTTTAGAAATTGTAAGAAAAAAGATGGAACTTCAATCATTTTATTTATCTTCTTTCTTTTTTTGTATTTTTGTAAGGGAAAGAAAAAGGTTTAGGTAAGTACAATACCACTAAAAACGGGGTACTAATTGAAAAGAAAATAAAGGAGCAATAA-CCCTCTTGATAGACCAAGAAAGAATTTATTGCTCCTTATATTTAT
>LYG04 
TTTCTTTACTTTATAAATATTTTTATATTATT--TTTTTTTTTTAATTTGTTTGATTTTTCAATTTGAAATTTTTAGAAATTGTAAGAAAAAAGATGGAACTTCAATCATTTTATTTATCTTCTTTCTTTTTTTGTATTTTTGTAAGGGAAAGAAAAAGGTTTAGGTAAGTACAATACCACTAAAAACGGGGTACTAATTGAAAAGAAAATAAAGGAGCAATAACCCCTCTTGATAGACCAAGAAAGAATTTATTGCTCCTTATATTTAT
>LYG05 
TTTCTTTACTTTATAAATATTTTTATATTATT--TTTTTTTTTTAATTTGTTTGATTTTTCAATTTGAAATTTTTAGAAATTGTAAGAAAAAAGATGGAACTTCAATCATTTTATTTATCTTCTTTCTTTTTTTGTATTTTTGTAAGGGAAAGAAAAAGGTTTAGGTAAGTACAATACCACTAAAAACGGGGTACTAATTGAAAAGAAAATAAAGGAGCAATAACCCCTCTTGATAGACCAAGAAAGAATTTATTGCTCCTTATATTTAT
>LYG06 
TTTCTTTACTTTATAAATATTTTTATATTATT--TTTTTTTTTTAATTTGTTTGATTTTTCAATTTGAAATTTTTAGAAATTGTAAGAAAAAAGATGGAACTTCAATCATTTTATTTATCTTCTTTCTTTTTTTGTATTTTTGTAAGGGAAAGAAAAAGGTTTAGGTAAGTACAATACCACTAAAAACGGGGTACTAATTGAAAAGAAAATAAAGGAGCAATAACCCCTCTTGATAGACCAAGAAAGAATTTATTGCTCCTTATATTTAT
>LYG07 
TTTCTTTACTTTATAAATATTTTTATATTATT--TTTTTTTTTTAATTTGTTTGATTTTTCAATTTGAAATTTTTAGAAATTGTAAGAAAAAAGATGGAACTTCAATCATTTTATTTATCTTCTTTCTTTTTTTGTATTTTTGTAAGGGAAAGAAAAAGGTTTAGGTAAGTACAATACCACTAAAAACGGGGTACTAATTGAAAAGAAAATAAAGGAGCAATAACCCCTCTTGATAGACCAAGAAAGAATTTATTGCTCCTTATATTTAT
>NJ01 
TTTCTTTACTTTATAAATATTTTTATATTATT--TTTTTTTTTTAATTTGTTTGATTTTTCAATTTGAAATTTTTAGAAATTGTAAGAAAAAAGATGGAACTTCAATCATTTTATTTATCTTCTTTCTTTTTTTGTATTTTTGTAAGGGAAAGAAAAAGGTTTAGGTAAGTACAATACCACTAAAAACGGGGTACTAATTGAAAAGAAAATAAAGGAGCAATAACCCCTCTTGATAGACCAAGAAAGAATTTATTGCTCCTTATATTTAT
>NJ02 
TTTCTTTACTTTATAAATATTTTTATATTATT--TTTTTTTTTTAATTTGTTTGATTTTTCAATTTGAAATTTTTAGAAATTGTAAGAAAAAAGATGGAACTTCAATCATTTTATTTATCTTCTTTCTTTTTTTGTATTTTTGTAAGGGAAAGAAAAAGGTTTAGGTAAGTACAATACCACTAAAAACGGGGTACTAATTGAAAAGAAAATAAAGGAGCAATAACCCCTCTTGATAGACCAAGAAAGAATTTATTGCTCCTTATATTTAT
>NJ03 
TTTCTTTACTTTATAAATATTTTTATATTATT--TTTTTTTTTTAATTTGTTTGATTTTTCAATTTGAAATTTTTAGAAATTGTAAGAAAAAAGATGGAACTTCAATCATTTTATTTATCTTCTTTCTTTTTTTGTATTTTTGTAAGGGAAAGAAAAAGGTTTAGGTAAGTACAATACCACTAAAAACGGGGTACTAATTGAAAAGAAAATAAAGGAGCAATAACCCCTCTTGATAGACCAAGAAAGAATTTATTGCTCCTTATATTTAT
>NJ04 
TTTCTTTACTTTATAAATATTTTTATATTATT--TTTTTTTTTTAATTTGTTTGATTTTTCAATTTGAAATTTTTAGAAATTGTAAGAAAAAAGATGGAACTTCAATCATTTTATTTATCTTCTTTCTTTTTTTGTATTTTTGTAAGGGAAAGAAAAAGGTTTAGGTAAGTACAATACCACTAAAAACGGGGTACTAATTGAAAAGAAAATAAAGGAGCAATAACCCCTCTTGATAGACCAAGAAAGAATTTATTGCTCCTTATATTTAT
>NJ05 
TTTCTTTACTTTATAAATATTTTTATATTATT--TTTTTTTTTTAATTTGTTTGATTTTTCAATTTGAAATTTTTAGAAATTGTAAGAAAAAAGATGGAACTTCAATCATTTTATTTATCTTCTTTCTTTTTTTGTATTTTTGTAAGGGAAAGAAAAAGGTTTAGGTAAGTACAATACCACTAAAAACGGGGTACTAATTGAAAAGAAAATAAAGGAGCAATAACCCCTCTTGATAGACCAAGAAAGAATTTATTGCTCCTTATATTTAT
>QD011 
TTTCTTTACTTTATAAATATTTTTATATTATT--TTTTTTTTTTAATTTGTTTGATTTTTCAATTTGAAATTTTTAGAAATTGTAAGAAAAAAGATGGAACTTCAATCATTTTATTTATCTTCTTTCTTTTTTTGTATTTTTGTAAGGGAAAGAAAAAGGTTTAGGTAAGTACAATACCACTAAAAACGGGGTACTAATTGAAAAGAAAATAAAGGAGCAATAACCCCTCTTGATAGACCAAGAAAGAATTTATTGCTCCTTATATTTAT
>QD013 
TTTCTTTACTTTATAAATATTTTTATATTATT--TTTTTTTTTTAATTTGTTTGATTTTTCAATTTGAAATTTTTAGAAATTGTAAGAAAAAAGATGGAACTTCAATCATTTTATTTATCTTCTTTCTTTTTTTGTATTTTTGTAAGGGAAAGAAAAAGGTTTAGGTAAGTACAATACCACTAAAAACGGGGTACTAATTGAAAAGAAAATAAAGGAGCAATAACCCCTCTTGATAGACCAAGAAAGAATTTATTGCTCCTTATATTTAT
>QD016 
TTTCTTTACTTTATAAATATTTTTATATTATT--TTTTTTTTTTAATTTGTTTGATTTTTCAATTTGAAATTTTTAGAAATTGTAAGAAAAAAGATGGAACTTCAATCATTTTATTTATCTTCTTTCTTTTTTTGTATTTTTGTAAGGGAAAGAAAAAGGTTTAGGTAAGTACAATACCACTAAAAACGGGGTACTAATTGAAAAGAAAATAAAGGAGCAATAACCCCTCTTGATAGACCAAGAAAGAATTTATTGCTCCTTATATTTAT
>QD018 
TTTCTTTACTTTATAAATATTTTTATATTATT--TTTTTTTTTTAATTTGTTTGATTTTTCAATTTGAAATTTTTAGAAATTGTAAGAAAAAAGATGGAACTTCAATCATTTTATTTATCTTCTTTCTTTTTTTGTATTTTTGTAAGGGAAAGAAAAAGGTTTAGGTAAGTACAATACCACTAAAAACGGGGTACTAATTGAAAAGAAAATAAAGGAGCAATAACCCCTCTTGATAGACCAAGAAAGAATTTATTGCTCCTTATATTTAT
>QD02 
TTTCTTTACTTTATAAATATTTTTATATTATT--TTTTTTTTTTAATTTGTTTGATTTTTCAATTTGAAATTTTTAGAAATTGTAAGAAAAAAGATGGAACTTCAATCATTTTATTTATCTTCTTTCTTTTTTTGTATTTTTGTAAGGGAAAGAAAAAGGTTTAGGTAAGTACAATACCACTAAAAACGGGGTACTAATTGAAAAGAAAATAAAGGAGCAATAACCCCTCTTGATAGACCAAGAAAGAATTTATTGCTCCTTATATTTAT
>QD021 
TTTCTTTACTTTATAAATATTTTTATATTATT--TTTTTTTTTTAATTTGTTTGATTTTTCAATTTGAAATTTTTAGAAATTGTAAGAAAAAAGATGGAACTTCAATCATTTTATTTATCTTCTTTCTTTTTTTGTATTTTTGTAAGGGAAAGAAAAAGGTTTAGGTAAGTACAATACCACTAAAAACGGGGTACTAATTGAAAAGAAAATAAAGGAGCAATAACCCCTCTTGATAGACCAAGAAAGAATTTATTGCTCCTTATATTTAT
>QD03 
TTTCTTTACTTTATAAATATTTTTATATTATT--TTTTTTTTTTAATTTGTTTGATTTTTCAATTTGAAATTTTTAGAAATTGTAAGAAAAAAGATGGAACTTCAATCATTTTATTTATCTTCTTTCTTTTTTTGTATTTTTGTAAGGGAAAGAAAAAGGTTTAGGTAAGTACAATACCACTAAAAACGGGGTACTAATTGAAAAGAAAATAAAGGAGCAATAA-CCCTCTTGATAGACCAAGAAAGAATTTATTGCTCCTTATATTTAT
>QD04 
TTTCTTTACTTTATAAATATTTTTATATTATT--TTTTTTTTTTAATTTGTTTGATTTTTCAATTTGAAATTTTTAGAAATTGTAAGAAAAAAGATGGAACTTCAATCATTTTATTTATCTTCTTTCTTTTTTTGTATTTTTGTAAGGGAAAGAAAAAGGTTTAGGTAAGTACAATACCACTAAAAACGGGGTACTAATTGAAAAGAAAATAAAGGAGCAATAA-CCCTCTTGATAGACCAAGAAAGAATTTATTGCTCCTTATATTTAT
>QD05 
TTTCTTTACTTTATAAATATTTTTATATTATT--TTTTTTTTTTAATTTGTTTGATTTTTCAATTTGAAATTTTTAGAAATTGTAAGAAAAAAGATGGAACTTCAATCATTTTATTTATCTTCTTTCTTTTTTTGTATTTTTGTAAGGGAAAGAAAAAGGTTTAGGTAAGTACAATACCACTAAAAACGGGGTACTAATTGAAAAGAAAATAAAGGAGCAATAA-CCCTCTTGATAGACCAAGAAAGAATTTATTGCTCCTTATATTTAT
>SH01 
TTTCTTTACTTTATAAATATTTTTATATTATT--TTTTTTTTTTAATTTGTTTGATTTTTCAATTTGAAATTTTTAGAAATTGTAAGAAAAAAGATGGAACTTCAATCATTTTATTTATCTTCTTTCTTTTTTTGTATTTTTGTAAGGGAAAGAAAAAGGTTTAGGTAAGTACAATACCACTAAAAACGGGGTACTAATTGAAAAGAAAATAAAGGAGCAATAACCCCTCTTGATAGACCAAGAAAGAATTTATTGCTCCTTATATTTAT
>SH02 
TTTCTTTACTTTATAAATATTTTTATATTATT--TTTTTTTTTTAATTTGTTTGATTTTTCAATTTGAAATTTTTAGAAATTGTAAGAAAAAAGATGGAACTTCAATCATTTTATTTATCTTCTTTCTTTTTTTGTATTTTTGTAAGGGAAAGAAAAAGGTTTAGGTAAGTACAATACCACTAAAAACGGGGTACTAATTGAAAAGAAAATAAAGGAGCAATAACCCCTCTTGATAGACCAAGAAAGAATTTATTGCTCCTTATATTTAT
>SH03 
TTTCTTTACTTTATAAATATTTTTATATTATT--TTTTTTTTTTAATTTGTTTGATTTTTCAATTTGAAATTTTTAGAAATTGTAAGAAAAAAGATGGAACTTCAATCATTTTATTTATCTTCTTTCTTTTTTTGTATTTTTGTAAGGGAAAGAAAAAGGTTTAGGTAAGTACAATACCACTAAAAACGGGGTACTAATTGAAAAGAAAATAAAGGAGCAATAACCCCTCTTGATAGACCAAGAAAGAATTTATTGCTCCTTATATTTAT
>SH04 
TTTCTTTACTTTATAAATATTTTTATATTATT--TTTTTTTTTTAATTTGTTTGATTTTTCAATTTGAAATTTTTAGAAATTGTAAGAAAAAAGATGGAACTTCAATCATTTTATTTATCTTCTTTCTTTTTTTGTATTTTTGTAAGGGAAAGAAAAAGGTTTAGGTAAGTACAATACCACTAAAAACGGGGTACTAATTGAAAAGAAAATAAAGGAGCAATAACCCCTCTTGATAGACCAAGAAAGAATTTATTGCTCCTTATATTTAT
>TZ01 
TTTCTTTACTTTATAAATATTTTTATATTATT--TTTTTTTTTTAATTTGTTTGATTTTTCAATTTGAAATTTTTAGAAATTGTAAGAAAAAAGATGGAACTTCAATCATTTTATTTATCTTCTTTCTTTTTTTGTATTTTTGTAAGGGAAAGAAAAAGGTTTAGGTAAGTACAATACCACTAAAAACGGGGTACTAATTGAAAAGAAAATAAAGGAGCAATAA-CCCTCTTGATAGACCAAGAAAGAATTTATTGCTCCTTATATTTAT
>TZ02 
TTTCTTTACTTTATAAATATTTTTATATTATT--TTTTTTTTTTAATTTGTTTGATTTTTCAATTTGAAATTTTTAGAAATTGTAAGAAAAAAGATGGAACTTCAATCATTTTATTTATCTTCTTTCTTTTTTTGTATTTTTGTAAGGGAAAGAAAAAGGTTTAGGTAAGTACAATACCACTAAAAACGGGGTACTAATTGAAAAGAAAATAAAGGAGCAATAACCCCTCTTGATAGACCAAGAAAGAATTTATTGCTCCTTATATTTAT
>TZ03 
TTTCTTTACTTTATAAATATTTTTATATTATT--TTTTTTTTTTAATTTGTTTGATTTTTCAATTTGAAATTTTTAGAAATTGTAAGAAAAAAGATGGAACTTCAATCATTTTATTTATCTTCTTTCTTTTTTTGTATTTTTGTAAGGGAAAGAAAAAGGTTTAGGTAAGTACAATACCACTAAAAACGGGGTACTAATTGAAAAGAAAATAAAGGAGCAATAA-CCCTCTTGATAGACCAAGAAAGAATTTATTGCTCCTTATATTTAT
>TZ06 
TTTCTTTACTTTATAAATATTTTTATATTATT--TTTTTTTTTTAATTTGTTTGATTTTTCAATTTGAAATTTTTAGAAATTGTAAGAAAAAAGATGGAACTTCAATCATTTTATTTATCTTCTTTCTTTTTTTGTATTTTTGTAAGGGAAAGAAAAAGGTTTAGGTAAGTACAATACCACTAAAAACGGGGTACTAATTGAAAAGAAAATAAAGGAGCAATAACCCCTCTTGATAGACCAAGAAAGAATTTATTGCTCCTTATATTTAT
>TZ07 
TTTCTTTACTTTATAAATATTTTTATATTATT--TTTTTTTTTTAATTTGTTTGATTTTTCAATTTGAAATTTTTAGAAATTGTAAGAAAAAAGATGGAACTTCAATCATTTTATTTATCTTCTTTCTTTTTTTGTATTTTTGTAAGGGAAAGAAAAAGGTTTAGGTAAGTACAATACCACTAAAAACGGGGTACTAATTGAAAAGAAAATAAAGGAGCAATAACCCCTCTTGATAGACCAAGAAAGAATTTATTGCTCCTTATATTTAT
>TZ08 
TTTCTTTACTTTATAAATATTTTTATATTATT--TTTTTTTTTTAATTTGTTTGATTTTTCAATTTGAAATTTTTAGAAATTGTAAGAAAAAAGATGGAACTTCAATCATTTTATTTATCTTCTTTCTTTTTTTGTATTTTTGTAAGGGAAAGAAAAAGGTTTAGGTAAGTACAATACCACTAAAAACGGGGTACTAATTGAAAAGAAAATAAAGGAGCAATAACCCCTCTTGATAGACCAAGAAAGAATTTATTGCTCCTTATATTTAT
>TZ09 
TTTCTTTACTTTATAAATATTTTTATATTATT--TTTTTTTTTTAATTTGTTTGATTTTTCAATTTGAAATTTTTAGAAATTGTAAGAAAAAAGATGGAACTTCAATCATTTTATTTATCTTCTTTCTTTTTTTGTATTTTTGTAAGGGAAAGAAAAAGGTTTAGGTAAGTACAATACCACTAAAAACGGGGTACTAATTGAAAAGAAAATAAAGGAGCAATAACCCCTCTTGATAGACCAAGAAAGAATTTATTGCTCCTTATATTTAT
>TZ011 
TTTCTTTACTTTATAAATATTTTTATATTATT--TTTTTTTTTTAATTTGTTTGATTTTTCAATTTGAAATTTTTAGAAATTGTAAGAAAAAAGATGGAACTTCAATCATTTTATTTATCTTCTTTCTTTTTTTGTATTTTTGTAAGGGAAAGAAAAAGGTTTAGGTAAGTACAATACCACTAAAAACGGGGTACTAATTGAAAAGAAAATAAAGGAGCAATAACCCCTCTTGATAGACCAAGAAAGAATTTATTGCTCCTTATATTTAT
>TZ012 
TTTCTTTACTTTATAAATATTTTTATATTATT--TTTTTTTTTTAATTTGTTTGATTTTTCAATTTGAAATTTTTAGAAATTGTAAGAAAAAAGATGGAACTTCAATCATTTTATTTATCTTCTTTCTTTTTTTGTATTTTTGTAAGGGAAAGAAAAAGGTTTAGGTAAGTACAATACCACTAAAAACGGGGTACTAATTGAAAAGAAAATAAAGGAGCAATAACCCCTCTTGATAGACCAAGAAAGAATTTATTGCTCCTTATATTTAT
>WH01 
TTTCTTTACTTTATAAATATTTTTATATTATT--TTTTTTTTTTAATTTGTTTGATTTTTCAATTTGAAATTTTTAGAAATTGTAAGAAAAAAGATGGAACTTCAATCATTTTATTTATCTTCTTTCTTTTTTTGTATTTTTGTAAGGGAAAGAAAAAGGTTTAGGTAAGTACAATACCACTAAAAACGGGGTACTAATTGAAAAGAAAATAAAGGAGCAATAA-CCCTCTTGATAGACCAAGAAAGAATTTATTGCTCCTTATATTTAT
>WH010 
TTTCTTTACTTTATAAATATTTTTATATTATT--TTTTTTTTTTAATTTGTTTGATTTTTCAATTTGAAATTTTTAGAAATTGTAAGAAAAAAGATGGAACTTCAATCATTTTATTTATCTTCTTTCTTTTTTTGTATTTTTGTAAGGGAAAGAAAAAGGTTTAGGTAAGTACAATACCACTAAAAACGGGGTACTAATTGAAAAGAAAATAAAGGAGCAATAACCCCTCTTGATAGACCAAGAAAGAATTTATTGCTCCTTATATTTAT
>WH02 
TTTCTTTACTTTATAAATATTTTTATATTATT--TTTTTTTTTTAATTTGTTTGATTTTTCAATTTGAAATTTTTAGAAATTGTAAGAAAAAAGATGGAACTTCAATCATTTTATTTATCTTCTTTCTTTTTTTGTATTTTTGTAAGGGAAAGAAAAAGGTTTAGGTAAGTACAATACCACTAAAAACGGGGTACTAATTGAAAAGAAAATAAAGGAGCAATAA-CCCTCTTGATAGACCAAGAAAGAATTTATTGCTCCTTATATTTAT
>WH04 
TTTCTTTACTTTATAAATATTTTTATATTATT--TTTTTTTTTTAATTTGTTTGATTTTTCAATTTGAAATTTTTAGAAATTGTAAGAAAAAAGATGGAACTTCAATCATTTTATTTATCTTCTTTCTTTTTTTGTATTTTTGTAAGGGAAAGAAAAAGGTTTAGGTAAGTACAATACCACTAAAAACGGGGTACTAATTGAAAAGAAAATAAAGGAGCAATAACCCCTCTTGATAGACCAAGAAAGAATTTATTGCTCCTTATATTTAT
>WH05 
TTTCTTTACTTTATAAATATTTTTATATTATT--TTTTTTTTTTAATTTGTTTGATTTTTCAATTTGAAATTTTTAGAAATTGTAAGAAAAAAGATGGAACTTCAATCATTTTATTTATCTTCTTTCTTTTTTTGTATTTTTGTAAGGGAAAGAAAAAGGTTTAGGTAAGTACAATACCACTAAAAACGGGGTACTAATTGAAAAGAAAATAAAGGAGCAATAACCCCTCTTGATAGACCAAGAAAGAATTTATTGCTCCTTATATTTAT
>WH06 
TTTCTTTACTTTATAAATATTTTTATATTATT--TTTTTTTTTTAATTTGTTTGATTTTTCAATTTGAAATTTTTAGAAATTGTAAGAAAAAAGATGGAACTTCAATCATTTTATTTATCTTCTTTCTTTTTTTGTATTTTTGTAAGGGAAAGAAAAAGGTTTAGGTAAGTACAATACCACTAAAAACGGGGTACTAATTGAAAAGAAAATAAAGGAGCAATAACCCCTCTTGATAGACCAAGAAAGAATTTATTGCTCCTTATATTTAT
>WH07 
TTTCTTTACTTTATAAATATTTTTATATTATT--TTTTTTTTTTAATTTGTTTGATTTTTCAATTTGAAATTTTTAGAAATTGTAAGAAAAAAGATGGAACTTCAATCATTTTATTTATCTTCTTTCTTTTTTTGTATTTTTGTAAGGGAAAGAAAAAGGTTTAGGTAAGTACAATACCACTAAAAACGGGGTACTAATTGAAAAGAAAATAAAGGAGCAATAACCCCTCTTGATAGACCAAGAAAGAATTTATTGCTCCTTATATTTAT
>WH08 
TTTCTTTACTTTATAAATATTTTTATATTATT--TTTTTTTTTTAATTTGTTTGATTTTTCAATTTGAAATTTTTAGAAATTGTAAGAAAAAAGATGGAACTTCAATCATTTTATTTATCTTCTTTCTTTTTTTGTATTTTTGTAAGGGAAAGAAAAAGGTTTAGGTAAGTACAATACCACTAAAAACGGGGTACTAATTGAAAAGAAAATAAAGGAGCAATAACCCCTCTTGATAGACCAAGAAAGAATTTATTGCTCCTTATATTTAT
>WH09 
TTTCTTTACTTTATAAATATTTTTATATTATT--TTTTTTTTTTAATTTGTTTGATTTTTCAATTTGAAATTTTTAGAAATTGTAAGAAAAAAGATGGAACTTCAATCATTTTATTTATCTTCTTTCTTTTTTTGTATTTTTGTAAGGGAAAGAAAAAGGTTTAGGTAAGTACAATACCACTAAAAACGGGGTACTAATTGAAAAGAAAATAAAGGAGCAATAACCCCTCTTGATAGACCAAGAAAGAATTTATTGCTCCTTATATTTAT
>WN01 
TTTCTTTACTTTATAAATATTTTTATATTATT--TTTTTTTTTTAATTTGTTTGATTTTTCAATTTGAAATTTTTAGAAATTGTAAGAAAAAAGATGGAACTTCAATCATTTTATTTATCTTCTTTCTTTTTTTGTATTTTTGTAAGGGAAAGAAAAAGGTTTAGGTAAGTACAATACCACTAAAAACGGGGTACTAATTGAAAAGAAAATAAAGGAGCAATAA-CCCTCTTGATAGACCAAGAAAGAATTTATTGCTCCTTATATTTAT
>WN010 
TTTCTTTACTTTATAAATATTTTTATATTATT--TTTTTTTTTTAATTTGTTTGATTTTTCAATTTGAAATTTTTAGAAATTGTAAGAAAAAAGATGGAACTTCAATCATTTTATTTATCTTCTTTCTTTTTTTGTATTTTTGTAAGGGAAAGAAAAAGGTTTAGGTAAGTACAATACCACTAAAAACGGGGTACTAATTGAAAAGAAAATAAAGGAGCAATAACCCCTCTTGATAGACCAAGAAAGAATTTATTGCTCCTTATATTTAT
>WN011 
TTTCTTTACTTTATAAATATTTTTATATTATT--TTTTTTTTTTAATTTGTTTGATTTTTCAATTTGAAATTTTTAGAAATTGTAAGAAAAAAGATGGAACTTCAATCATTTTATTTATCTTCTTTCTTTTTTTGTATTTTTGTAAGGGAAAGAAAAAGGTTTAGGTAAGTACAATACCACTAAAAACGGGGTACTAATTGAAAAGAAAATAAAGGAGCAATAACCCCTCTTGATAGACCAAGAAAGAATTTATTGCTCCTTATATTTAT
>WN02 
TTTCTTTACTTTATAAATATTTTTATATTATT--TTTTTTTTTTAATTTGTTTGATTTTTCAATTTGAAATTTTTAGAAATTGTAAGAAAAAAGATGGAACTTCAATCATTTTATTTATCTTCTTTCTTTTTTTGTATTTTTGTAAGGGAAAGAAAAAGGTTTAGGTAAGTACAATACCACTAAAAACGGGGTACTAATTGAAAAGAAAATAAAGGAGCAATAA-CCCTCTTGATAGACCAAGAAAGAATTTATTGCTCCTTATATTTAT
>WN03 
TTTCTTTACTTTATAAATATTTTTATATTATT--TTTTTTTTTTAATTTGTTTGATTTTTCAATTTGAAATTTTTAGAAATTGTAAGAAAAAAGATGGAACTTCAATCATTTTATTTATCTTCTTTCTTTTTTTGTATTTTTGTAAGGGAAAGAAAAAGGTTTAGGTAAGTACAATACCACTAAAAACGGGGTACTAATTGAAAAGAAAATAAAGGAGCAATAA-CCCTCTTGATAGACCAAGAAAGAATTTATTGCTCCTTATATTTAT
>WN04 
TTTCTTTACTTTATAAATATTTTTATATTATT--TTTTTTTTTTAATTTGTTTGATTTTTCAATTTGAAATTTTTAGAAATTGTAAGAAAAAAGATGGAACTTCAATCATTTTATTTATCTTCTTTCTTTTTTTGTATTTTTGTAAGGGAAAGAAAAAGGTTTAGGTAAGTACAATACCACTAAAAACGGGGTACTAATTGAAAAGAAAATAAAGGAGCAATAACCCCTCTTGATAGACCAAGAAAGAATTTATTGCTCCTTATATTTAT
>WN06 
TTTCTTTACTTTATAAATATTTTTATATTATT--TTTTTTTTTTAATTTGTTTGATTTTTCAATTTGAAATTTTTAGAAATTGTAAGAAAAAAGATGGAACTTCAATCATTTTATTTATCTTCTTTCTTTTTTTGTATTTTTGTAAGGGAAAGAAAAAGGTTTAGGTAAGTACAATACCACTAAAAACGGGGTACTAATTGAAAAGAAAATAAAGGAGCAATAACCCCTCTTGATAGACCAAGAAAGAATTTATTGCTCCTTATATTTAT
>WN07 
TTTCTTTACTTTATAAATATTTTTATATTATT--TTTTTTTTTTAATTTGTTTGATTTTTCAATTTGAAATTTTTAGAAATTGTAAGAAAAAAGATGGAACTTCAATCATTTTATTTATCTTCTTTCTTTTTTTGTATTTTTGTAAGGGAAAGAAAAAGGTTTAGGTAAGTACAATACCACTAAAAACGGGGTACTAATTGAAAAGAAAATAAAGGAGCAATAACCCCTCTTGATAGACCAAGAAAGAATTTATTGCTCCTTATATTTAT
>WN09 
TTTCTTTACTTTATAAATATTTTTATATTATT--TTTTTTTTTTAATTTGTTTGATTTTTCAATTTGAAATTTTTAGAAATTGTAAGAAAAAAGATGGAACTTCAATCATTTTATTTATCTTCTTTCTTTTTTTGTATTTTTGTAAGGGAAAGAAAAAGGTTTAGGTAAGTACAATACCACTAAAAACGGGGTACTAATTGAAAAGAAAATAAAGGAGCAATAACCCCTCTTGATAGACCAAGAAAGAATTTATTGCTCCTTATATTTAT
>XL01 
TTTCTTTACTTTATAAATATTTTTATATTATT--TTTTTTTTTTAATTTGTTTGATTTTTCAATTTGAAATTTTTAGAAATTGTAAGAAAAAAGATGGAACTTCAATCATTTTATTTATCTTCTTTCTTTTTTTGTATTTTTGTAAGGGAAAGAAAAAGGTTTAGGTAAGTACAATACCACTAAAAACGGGGTACTAATTGAAAAGAAAATAAAGGAGCAATAACCCCTCTTGATAGACCAAGAAAGAATTTATTGCTCCTTATATTTAT
>XL010 
TTTCTTTACTTTATAAATATTTTTATATTATT--TTTTTTTTTTAATTTGTTTGATTTTTCAATTTGAAATTTTTAGAAATTGTAAGAAAAAAGATGGAACTTCAATCATTTTATTTATCTTCTTTCTTTTTTTGTATTTTTGTAAGGGAAAGAAAAAGGTTTAGGTAAGTACAATACCACTAAAAACGGGGTACTAATTGAAAAGAAAATAAAGGAGCAATAACCCCTCTTGATAGACCAAGAAAGAATTTATTGCTCCTTATATTTAT
>XL03 
TTTCTTTACTTTATAAATATTTTTATATTATT--TTTTTTTTTTAATTTGTTTGATTTTTCAATTTGAAATTTTTAGAAATTGTAAGAAAAAAGATGGAACTTCAATCATTTTATTTATCTTCTTTCTTTTTTTGTATTTTTGTAAGGGAAAGAAAAAGGTTTAGGTAAGTACAATACCACTAAAAACGGGGTACTAATTGAAAAGAAAATAAAGGAGCAATAACCCCTCTTGATAGACCAAGAAAGAATTTATTGCTCCTTATATTTAT
>XL04 
TTTCTTTACTTTATAAATATTTTTATATTATT--TTTTTTTTTTAATTTGTTTGATTTTTCAATTTGAAATTTTTAGAAATTGTAAGAAAAAAGATGGAACTTCAATCATTTTATTTATCTTCTTTCTTTTTTTGTATTTTTGTAAGGGAAAGAAAAAGGTTTAGGTAAGTACAATACCACTAAAAACGGGGTACTAATTGAAAAGAAAATAAAGGAGCAATAACCCCTCTTGATAGACCAAGAAAGAATTTATTGCTCCTTATATTTAT
>XL05 
TTTCTTTACTTTATAAATATTTTTATATTATT--TTTTTTTTTTAATTTGTTTGATTTTTCAATTTGAAATTTTTAGAAATTGTAAGAAAAAAGATGGAACTTCAATCATTTTATTTATCTTCTTTCTTTTTTTGTATTTTTGTAAGGGAAAGAAAAAGGTTTAGGTAAGTACAATACCACTAAAAACGGGGTACTAATTGAAAAGAAAATAAAGGAGCAATAACCCCTCTTGATAGACCAAGAAAGAATTTATTGCTCCTTATATTTAT
>XL06 
TTTCTTTACTTTATAAATATTTTTATATTATT--TTTTTTTTTTAATTTGTTTGATTTTTCAATTTGAAATTTTTAGAAATTGTAAGAAAAAAGATGGAACTTCAATCATTTTATTTATCTTCTTTCTTTTTTTGTATTTTTGTAAGGGAAAGAAAAAGGTTTAGGTAAGTACAATACCACTAAAAACGGGGTACTAATTGAAAAGAAAATAAAGGAGCAATAACCCCTCTTGATAGACCAAGAAAGAATTTATTGCTCCTTATATTTAT
>XL07 
TTTCTTTACTTTATAAATATTTTTATATTATT--TTTTTTTTTTAATTTGTTTGATTTTTCAATTTGAAATTTTTAGAAATTGTAAGAAAAAAGATGGAACTTCAATCATTTTATTTATCTTCTTTCTTTTTTTGTATTTTTGTAAGGGAAAGAAAAAGGTTTAGGTAAGTACAATACCACTAAAAACGGGGTACTAATTGAAAAGAAAATAAAGGAGCAATAACCCCTCTTGATAGACCAAGAAAGAATTTATTGCTCCTTATATTTAT
>XL08 
TTTCTTTACTTTATAAATATTTTTATATTATT--TTTTTTTTTTAATTTGTTTGATTTTTCAATTTGAAATTTTTAGAAATTGTAAGAAAAAAGATGGAACTTCAATCATTTTATTTATCTTCTTTCTTTTTTTGTATTTTTGTAAGGGAAAGAAAAAGGTTTAGGTAAGTACAATACCACTAAAAACGGGGTACTAATTGAAAAGAAAATAAAGGAGCAATAACCCCTCTTGATAGACCAAGAAAGAATTTATTGCTCCTTATATTTAT
>XL09 
TTTCTTTACTTTATAAATATTTTTATATTATT--TTTTTTTTTTAATTTGTTTGATTTTTCAATTTGAAATTTTTAGAAATTGTAAGAAAAAAGATGGAACTTCAATCATTTTATTTATCTTCTTTCTTTTTTTGTATTTTTGTAAGGGAAAGAAAAAGGTTTAGGTAAGTACAATACCACTAAAAACGGGGTACTAATTGAAAAGAAAATAAAGGAGCAATAACCCCTCTTGATAGACCAAGAAAGAATTTATTGCTCCTTATATTTAT
>XL011 
TTTCTTTACTTTATAAATATTTTTATATTATT--TTTTTTTTTTAATTTGTTTGATTTTTCAATTTGAAATTTTTAGAAATTGTAAGAAAAAAGATGGAACTTCAATCATTTTATTTATCTTCTTTCTTTTTTTGTATTTTTGTAAGGGAAAGAAAAAGGTTTAGGTAAGTACAATACCACTAAAAACGGGGTACTAATTGAAAAGAAAATAAAGGAGCAATAACCCCTCTTGATAGACCAAGAAAGAATTTATTGCTCCTTATATTTAT
>XM01 
TTTCTTTACTTTATAAATATTTTTATATTATT--TTTTTTTTTTAATTTGTTTGATTTTTCAATTTGAAATTTTTAGAAATTGTAAGAAAAAAGATGGAACTTCAATCATTTTATTTATCTTCTTTCTTTTTTTGTATTTTTGTAAGGGAAAGAAAAAGGTTTAGGTAAGTACAATACCACTAAAAACGGGGTACTAATTGAAAAGAAAATAAAGGAGCAATAACCCCTCTTGATAGACCAAGAAAGAATTTATTGCTCCTTATATTTAT
>XS01 
TTTCTTTACTTTATAAATATTTTTATATTATT--TTTTTTTTTTAATTTGTTTGATTTTTCAATTTGAAATTTTTAGAAATTGTAAGAAAAAAGATGGAACTTCAATCATTTTATTTATCTTCTTTCTTTTTTTGTATTTTTGTAAGGGAAAGAAAAAGGTTTAGGTAAGTACAATACCACTAAAAACGGGGTACTAATTGAAAAGAAAATAAAGGAGCAATAACCCCTCTTGATAGACCAAGAAAGAATTTATTGCTCCTTATATTTAT
>XS03 
TTTCTTTACTTTATAAATATTTTTATATTATT--TTTTTTTTTTAATTTGTTTGATTTTTCAATTTGAAATTTTTAGAAATTGTAAGAAAAAAGATGGAACTTCAATCATTTTATTTATCTTCTTTCTTTTTTTGTATTTTTGTAAGGGAAAGAAAAAGGTTTAGGTAAGTACAATACCACTAAAAACGGGGTACTAATTGAAAAGAAAATAAAGGAGCAATAACCCCTCTTGATAGACCAAGAAAGAATTTATTGCTCCTTATATTTAT
>ZS010 
TTTCTTTACTTTATAAATATTTTTATATTATT--TTTTTTTTTTAATTTGTTTGATTTTTCAATTTGAAATTTTTAGAAATTGTAAGAAAAAAGATGGAACTTCAATCATTTTATTTATCTTCTTTCTTTTTTTGTATTTTTGTAAGGGAAAGAAAAAGGTTTAGGTAAGTACAATACCACTAAAAACGGGGTACTAATTGAAAAGAAAATAAAGGAGCAATAACCCCTCTTGATAGACCAAGAAAGAATTTATTGCTCCTTATATTTAT
>ZS011 
TTTCTTTACTTTATAAATATTTTTATATTATT--TTTTTTTTTTAATTTGTTTGATTTTTCAATTTGAAATTTTTAGAAATTGTAAGAAAAAAGATGGAACTTCAATCATTTTATTTATCTTCTTTCTTTTTTTGTATTTTTGTAAGGGAAAGAAAAAGGTTTAGGTAAGTACAATACCACTAAAAACGGGGTACTAATTGAAAAGAAAATAAAGGAGCAATAACCCCTCTTGATAGACCAAGAAAGAATTTATTGCTCCTTATATTTAT
>ZS012 
TTTCTTTACTTTATAAATATTTTTATATTATT--TTTTTTTTTTAATTTGTTTGATTTTTCAATTTGAAATTTTTAGAAATTGTAAGAAAAAAGATGGAACTTCAATCATTTTATTTATCTTCTTTCTTTTTTTGTATTTTTGTAAGGGAAAGAAAAAGGTTTAGGTAAGTACAATACCACTAAAAACGGGGTACTAATTGAAAAGAAAATAAAGGAGCAATAACCCCTCTTGATAGACCAAGAAAGAATTTATTGCTCCTTATATTTAT
>ZS013 
TTTCTTTACTTTATAAATATTTTTATATTATT--TTTTTTTTTTAATTTGTTTGATTTTTCAATTTGAAATTTTTAGAAATTGTAAGAAAAAAGATGGAACTTCAATCATTTTATTTATCTTCTTTCTTTTTTTGTATTTTTGTAAGGGAAAGAAAAAGGTTTAGGTAAGTACAATACCACTAAAAACGGGGTACTAATTGAAAAGAAAATAAAGGAGCAATAACCCCTCTTGATAGACCAAGAAAGAATTTATTGCTCCTTATATTTAT
>ZS014 
TTTCTTTACTTTATAAATATTTTTATATTATT--TTTTTTTTTTAATTTGTTTGATTTTTCAATTTGAAATTTTTAGAAATTGTAAGAAAAAAGATGGAACTTCAATCATTTTATTTATCTTCTTTCTTTTTTTGTATTTTTGTAAGGGAAAGAAAAAGGTTTAGGTAAGTACAATACCACTAAAAACGGGGTACTAATTGAAAAGAAAATAAAGGAGCAATAACCCCTCTTGATAGACCAAGAAAGAATTTATTGCTCCTTATATTTAT
>ZS015 
TTTCTTTACTTTATAAATATTTTTATATTATT--TTTTTTTTTTAATTTGTTTGATTTTTCAATTTGAAATTTTTAGAAATTGTAAGAAAAAAGATGGAACTTCAATCATTTTATTTATCTTCTTTCTTTTTTTGTATTTTTGTAAGGGAAAGAAAAAGGTTTAGGTAAGTACAATACCACTAAAAACGGGGTACTAATTGAAAAGAAAATAAAGGAGCAATAACCCCTCTTGATAGACCAAGAAAGAATTTATTGCTCCTTATATTTAT
>ZS019 
TTTCTTTACTTTATAAATATTTTTATATTATT--TTTTTTTTTTAATTTGTTTGATTTTTCAATTTGAAATTTTTAGAAATTGTAAGAAAAAAGATGGAACTTCAATCATTTTATTTATCTTCTTTCTTTTTTTGTATTTTTGTAAGGGAAAGAAAAAGGTTTAGGTAAGTACAATACCACTAAAAACGGGGTACTAATTGAAAAGAAAATAAAGGAGCAATAACCCCTCTTGATAGACCAAGAAAGAATTTATTGCTCCTTATATTTAT
>ZS06 
TTTCTTTACTTTATAAATATTTTTATATTATT--TTTTTTTTTTAATTTGTTTGATTTTTCAATTTGAAATTTTTAGAAATTGTAAGAAAAAAGATGGAACTTCAATCATTTTATTTATCTTCTTTCTTTTTTTGTATTTTTGTAAGGGAAAGAAAAAGGTTTAGGTAAGTACAATACCACTAAAAACGGGGTACTAATTGAAAAGAAAATAAAGGAGCAATAACCCCTCTTGATAGACCAAGAAAGAATTTATTGCTCCTTATATTTAT
>ZS09 
TTTCTTTACTTTATAAATATTTTTATATTATT--TTTTTTTTTTAATTTGTTTGATTTTTCAATTTGAAATTTTTAGAAATTGTAAGAAAAAAGATGGAACTTCAATCATTTTATTTATCTTCTTTCTTTTTTTGTATTTTTGTAAGGGAAAGAAAAAGGTTTAGGTAAGTACAATACCACTAAAAACGGGGTACTAATTGAAAAGAAAATAAAGGAGCAATAACCCCTCTTGATAGACCAAGAAAGAATTTATTGCTCCTTATATTTAT
>HJ_SH Vitex negundo isolate SCBGP268_1 photosystem II protein D1 (psbA), psbA-trnH intergenic spacer, and tRNA-His (trnH), region; chloroplast
TTTCTTTACTTTATAAAAATTTTTATATTATT--TTTTTTTACAAATTTGTTTGATTTTTCAATTTGAAATTTTTAGAAATTGTAAGAAAAAAGATGGAACTTCAATCATTTTATTTATCTTCTTTCTTTTTTTGTATTTTTGTAATGGAAAGAAAAAAGTTTAGGTAAGTACAATACCACTAAAAACGGGCTACTAATTGAAAAGAAAATAAAGGAGCAATAACCCCTCTTGATAGACCAAGAAAGAATTTATTGCTCCTTATATTTAT
